# Supplementary material for: Developing a Large Language Model–Based Feedback System for Case Report Writing in Rehabilitation Education: Tutorial
Source: JMIR Med Educ. 2026 Jun 15;12:e76924. doi: 10.2196/76924 (PMC13315997; doi:10.2196/76924)
Supplement: Multimedia Appendix 3 [file mededu_v12i1e76924_app3.zip]

Archive with 4 entries (4 files):
- Abstract Bot.yml
- Discussion Bot.yml
- Integration & Interpretation Bot.yml
- Proofreading Bot.yml
