# Supplementary material for: Developing a Large Language Model–Based Feedback System for Case Report Writing in Rehabilitation Education: Tutorial
Source: JMIR Med Educ. 2026 Jun 15;12:e76924. doi: 10.2196/76924 (PMC13315997; doi:10.2196/76924)
Supplement: Multimedia Appendix 3 [file mededu_v12i1e76924_app3.zip › Abstract Bot.yml]

app:
  description: Generates a condensed, structured summary of the full case report,
    including candidate titles and keywords, suitable for medical society submission.
  icon: 3c3237f9-fbe9-4a5b-9782-99e42cb7df50
  icon_background: '#FFEAD5'
  mode: advanced-chat
  name: Abstract Bot
  use_icon_as_answer_icon: true
dependencies:
- current_identifier: null
  type: marketplace
  value:
    marketplace_plugin_unique_identifier: langgenius/anthropic:0.2.4@b92b6019133c6b156dfcd61bd4253bbbed07f5f58440296c1c46f10f3bbbfc3e
    version: null
kind: app
version: 0.5.0
workflow:
  conversation_variables: []
  environment_variables: []
  features:
    file_upload:
      allowed_file_extensions:
      - .JPG
      - .JPEG
      - .PNG
      - .GIF
      - .WEBP
      - .SVG
      allowed_file_types:
      - image
      allowed_file_upload_methods:
      - local_file
      - remote_url
      enabled: false
      fileUploadConfig:
        attachment_image_file_size_limit: 2
        audio_file_size_limit: 50
        batch_count_limit: 5
        file_size_limit: 15
        file_upload_limit: 50
        image_file_batch_limit: 10
        image_file_size_limit: 10
        single_chunk_attachment_limit: 10
        video_file_size_limit: 100
        workflow_file_upload_limit: 10
      image:
        enabled: false
        number_limits: 3
        transfer_methods:
        - local_file
        - remote_url
      number_limits: 3
    opening_statement: ''
    retriever_resource:
      enabled: true
    sensitive_word_avoidance:
      enabled: false
    speech_to_text:
      enabled: false
    suggested_questions: []
    suggested_questions_after_answer:
      enabled: false
    text_to_speech:
      enabled: false
      language: ''
      voice: ''
  graph:
    edges:
    - data:
        sourceType: start
        targetType: llm
      id: 1768531710304-llm
      source: '1768531710304'
      sourceHandle: source
      target: llm
      targetHandle: target
      type: custom
    - data:
        sourceType: llm
        targetType: answer
      id: llm-answer
      source: llm
      sourceHandle: source
      target: answer
      targetHandle: target
      type: custom
    nodes:
    - data:
        selected: false
        title: Start
        type: start
        variables: []
      height: 71
      id: '1768531710304'
      position:
        x: 80
        y: 282
      positionAbsolute:
        x: 80
        y: 282
      selected: false
      sourcePosition: right
      targetPosition: left
      type: custom
      width: 242
    - data:
        context:
          enabled: false
          variable_selector: []
        model:
          completion_params:
            temperature: 0.7
          mode: chat
          name: claude-opus-4-5-20251101
          provider: langgenius/anthropic/anthropic
        prompt_template:
        - id: 8fb7662f-ff35-4676-b50f-b0c2b81313cc
          role: system
          text: "# Role\nYour role is to summarize the provided medical report into\
            \ a medical conference abstract format, strictly following the \"Rules\"\
            \ below.\n\n# Rules\n1. Title: First, based on the submitted report, output\
            \ 2 title proposals that are concise, easy to understand, and attract\
            \ reader interest, incorporating 3 keywords extracted from the report.\n\
            \n2. Abstract Word Count: Adjust to the standard word count for general\
            \ medical conference abstracts.\n\n3. Structure: Must include sections\
            \ for \"Introduction,\" \"Case Presentation,\" \"Intervention Course,\"\
            \ and \"Discussion.\" Include the initial rehabilitation evaluation in\
            \ the \"Case Presentation\" section. If the submitted report contains\
            \ descriptions of intervention results for the case (including final rehabilitation\
            \ evaluation), also include a \"Results\" section. Additional sections\
            \ such as \"Integration and Interpretation,\" \"Problem Extraction,\"\
            \ \"Goal Setting,\" \"Treatment Program,\" \"Conclusion,\" and \"References\"\
            \ may be added as appropriate for each case. However, since these are\
            \ not main sections, describe them concisely as needed.\n\n4. Format:\
            \ Clearly separate each section with headings and strive for specific\
            \ descriptions. In particular, increase the proportion of the \"Intervention\
            \ Course\" and \"Discussion\" sections relative to the entire abstract\
            \ and describe them in detail to clarify the case characteristics and\
            \ significance of rehabilitation.\n\n5. Importance: Summarize with logically\
            \ consistent content so that readers can understand what patient problems\
            \ were focused on, what evaluations or interventions were performed, and\
            \ the discussion about them.\n\n6. Technical Terminology: Use appropriate\
            \ medical terminology and introduce abbreviations as needed (spell out\
            \ in full at first use).\n\n7. Data: Include important numerical data\
            \ and results.\n\n8. Citations: Standardize citation notation using one\
            \ of the following methods: 1) Following cited text within the Discussion\
            \ section, write (First Author, Year), or 2) Indicate citations with numbers\
            \ (e.g., (1)) within the text and list them at the end.\n\n9. Self-Evaluation:\
            \ After summarizing, conduct a self-evaluation regarding word count and\
            \ summarization content and explain.\n\n# Output:\n(Title: 2 title proposals)\
            \ \n(Keywords: 3 keywords) \n(Abstract: Actual summarized text) \n(Self-Evaluation:\
            \ Content of self-evaluation)"
        selected: false
        title: LLM
        type: llm
        vision:
          enabled: false
      height: 86
      id: llm
      position:
        x: 380
        y: 282
      positionAbsolute:
        x: 380
        y: 282
      selected: false
      sourcePosition: right
      targetPosition: left
      type: custom
      width: 241
    - data:
        answer: '{{#llm.text#}}'
        selected: false
        title: Answer
        type: answer
        variables: []
      height: 100
      id: answer
      position:
        x: 680
        y: 282
      positionAbsolute:
        x: 680
        y: 282
      selected: false
      sourcePosition: right
      targetPosition: left
      type: custom
      width: 241
    - data:
        author: yuuto
        desc: ''
        height: 88
        selected: false
        showAuthor: true
        text: '{"root":{"children":[{"children":[{"detail":0,"format":0,"mode":"normal","style":"","text":"Customize
          the meta-prompts as needed to suit your specific clinical domain and educational
          objectives.","type":"text","version":1}],"direction":null,"format":"","indent":0,"type":"paragraph","version":1,"textFormat":0,"textStyle":""}],"direction":null,"format":"","indent":0,"type":"root","version":1}}'
        theme: blue
        title: ''
        type: ''
        width: 240
      height: 88
      id: '1768894130606'
      position:
        x: 380
        y: 405
      positionAbsolute:
        x: 380
        y: 405
      selected: true
      sourcePosition: right
      targetPosition: left
      type: custom-note
      width: 240
    viewport:
      x: 0
      y: 0
      zoom: 1
  rag_pipeline_variables: []
