# Supplementary material for: Developing a Large Language Model–Based Feedback System for Case Report Writing in Rehabilitation Education: Tutorial
Source: JMIR Med Educ. 2026 Jun 15;12:e76924. doi: 10.2196/76924 (PMC13315997; doi:10.2196/76924)
Supplement: Multimedia Appendix 3 [file mededu_v12i1e76924_app3.zip › Discussion Bot.yml]

app:
  description: Evaluates whether the argumentation aligns with the interpretation
    and logically supports the conclusion, enforcing a feedback loop until the logic
    is solid.
  icon: 338706aa-2a0b-449c-baf4-05811544b12c
  icon_background: '#FFEAD5'
  mode: advanced-chat
  name: Discussion Bot
  use_icon_as_answer_icon: true
dependencies:
- current_identifier: null
  type: marketplace
  value:
    marketplace_plugin_unique_identifier: langgenius/anthropic:0.2.4@b92b6019133c6b156dfcd61bd4253bbbed07f5f58440296c1c46f10f3bbbfc3e
    version: null
- current_identifier: null
  type: marketplace
  value:
    marketplace_plugin_unique_identifier: langgenius/openai:0.2.8@aae2be0913b8c6f0b80cff58e08d7a8b4c214569b41778413fcaea204561ff16
    version: null
kind: app
version: 0.5.0
workflow:
  conversation_variables: []
  environment_variables: []
  features:
    file_upload:
      allowed_file_extensions:
      - .JPG
      - .JPEG
      - .PNG
      - .GIF
      - .WEBP
      - .SVG
      allowed_file_types:
      - image
      allowed_file_upload_methods:
      - local_file
      - remote_url
      enabled: false
      fileUploadConfig:
        attachment_image_file_size_limit: 2
        audio_file_size_limit: 50
        batch_count_limit: 5
        file_size_limit: 15
        file_upload_limit: 50
        image_file_batch_limit: 10
        image_file_size_limit: 10
        single_chunk_attachment_limit: 10
        video_file_size_limit: 100
        workflow_file_upload_limit: 10
      image:
        enabled: false
        number_limits: 3
        transfer_methods:
        - local_file
        - remote_url
      number_limits: 3
    opening_statement: ''
    retriever_resource:
      enabled: true
    sensitive_word_avoidance:
      enabled: false
    speech_to_text:
      enabled: false
    suggested_questions: []
    suggested_questions_after_answer:
      enabled: false
    text_to_speech:
      enabled: false
      language: ''
      voice: ''
  graph:
    edges:
    - data:
        isInIteration: false
        sourceType: if-else
        targetType: answer
      id: 1739958683681-true-answer-target
      selected: false
      source: '1739958683681'
      sourceHandle: 'true'
      target: answer
      targetHandle: target
      type: custom
      zIndex: 0
    - data:
        isInIteration: false
        sourceType: if-else
        targetType: answer
      id: 1739958683681-e60db229-7cee-4d49-9aae-07c16e6345a9-1739958876291-target
      selected: false
      source: '1739958683681'
      sourceHandle: e60db229-7cee-4d49-9aae-07c16e6345a9
      target: '1739958876291'
      targetHandle: target
      type: custom
      zIndex: 0
    - data:
        isInIteration: false
        sourceType: if-else
        targetType: answer
      id: 1739958683681-false-17399602157030-target
      selected: false
      source: '1739958683681'
      sourceHandle: 'false'
      target: '17399602157030'
      targetHandle: target
      type: custom
      zIndex: 0
    - data:
        isInIteration: false
        sourceType: answer
        targetType: llm
      id: 1739959109963-source-17399631330550-target
      selected: false
      source: '1739959109963'
      sourceHandle: source
      target: '17399631330550'
      targetHandle: target
      type: custom
      zIndex: 0
    - data:
        isInIteration: false
        sourceType: llm
        targetType: code
      id: llm-source-1740113756139-target
      selected: false
      source: llm
      sourceHandle: source
      target: '1740113756139'
      targetHandle: target
      type: custom
      zIndex: 0
    - data:
        isInIteration: false
        sourceType: code
        targetType: if-else
      id: 1740113756139-source-1739958683681-target
      selected: false
      source: '1740113756139'
      sourceHandle: source
      target: '1739958683681'
      targetHandle: target
      type: custom
      zIndex: 0
    - data:
        isInIteration: false
        sourceType: answer
        targetType: llm
      id: answer-source-17403668404360-target
      selected: false
      source: answer
      sourceHandle: source
      target: '17403668404360'
      targetHandle: target
      type: custom
      zIndex: 0
    - data:
        isInIteration: false
        sourceType: llm
        targetType: code
      id: 17403668404360-source-17403672137170-target
      selected: false
      source: '17403668404360'
      sourceHandle: source
      target: '17403672137170'
      targetHandle: target
      type: custom
      zIndex: 0
    - data:
        isInIteration: false
        sourceType: code
        targetType: if-else
      id: 17403672137170-source-17403674144560-target
      selected: false
      source: '17403672137170'
      sourceHandle: source
      target: '17403674144560'
      targetHandle: target
      type: custom
      zIndex: 0
    - data:
        isInIteration: false
        sourceType: if-else
        targetType: answer
      id: 17403674144560-true-1739959109963-target
      selected: false
      source: '17403674144560'
      sourceHandle: 'true'
      target: '1739959109963'
      targetHandle: target
      type: custom
      zIndex: 0
    - data:
        isInIteration: false
        sourceType: if-else
        targetType: answer
      id: 17403674144560-e60db229-7cee-4d49-9aae-07c16e6345a9-17399591556890-target
      selected: false
      source: '17403674144560'
      sourceHandle: e60db229-7cee-4d49-9aae-07c16e6345a9
      target: '17399591556890'
      targetHandle: target
      type: custom
      zIndex: 0
    - data:
        isInIteration: false
        sourceType: if-else
        targetType: answer
      id: 17403674144560-false-1739960161393-target
      selected: false
      source: '17403674144560'
      sourceHandle: 'false'
      target: '1739960161393'
      targetHandle: target
      type: custom
      zIndex: 0
    - data:
        isInIteration: false
        sourceType: llm
        targetType: code
      id: 17399631330550-source-17403681156410-target
      selected: false
      source: '17399631330550'
      sourceHandle: source
      target: '17403681156410'
      targetHandle: target
      type: custom
      zIndex: 0
    - data:
        isInIteration: false
        sourceType: code
        targetType: if-else
      id: 17403681156410-source-17403681898870-target
      selected: false
      source: '17403681156410'
      sourceHandle: source
      target: '17403681898870'
      targetHandle: target
      type: custom
      zIndex: 0
    - data:
        isInIteration: false
        sourceType: if-else
        targetType: answer
      id: 17403681898870-true-1739964121594-target
      selected: false
      source: '17403681898870'
      sourceHandle: 'true'
      target: '1739964121594'
      targetHandle: target
      type: custom
      zIndex: 0
    - data:
        isInIteration: false
        sourceType: if-else
        targetType: answer
      id: 17403681898870-false-1739964172924-target
      selected: false
      source: '17403681898870'
      sourceHandle: 'false'
      target: '1739964172924'
      targetHandle: target
      type: custom
      zIndex: 0
    - data:
        isInIteration: false
        sourceType: if-else
        targetType: answer
      id: 17403681898870-e60db229-7cee-4d49-9aae-07c16e6345a9-1739964133684-target
      selected: false
      source: '17403681898870'
      sourceHandle: e60db229-7cee-4d49-9aae-07c16e6345a9
      target: '1739964133684'
      targetHandle: target
      type: custom
      zIndex: 0
    - data:
        isInIteration: false
        isInLoop: false
        sourceType: start
        targetType: template-transform
      id: 1739955454895-source-1744542247792-target
      selected: false
      source: '1739955454895'
      sourceHandle: source
      target: '1744542247792'
      targetHandle: target
      type: custom
      zIndex: 0
    - data:
        isInIteration: false
        isInLoop: false
        sourceType: template-transform
        targetType: llm
      id: 1744542247792-source-llm-target
      selected: false
      source: '1744542247792'
      sourceHandle: source
      target: llm
      targetHandle: target
      type: custom
      zIndex: 0
    nodes:
    - data:
        desc: ''
        selected: false
        title: Start
        type: start
        variables: []
      height: 71
      id: '1739955454895'
      position:
        x: 164.01006000189057
        y: 302.88341790379224
      positionAbsolute:
        x: 164.01006000189057
        y: 302.88341790379224
      selected: false
      sourcePosition: right
      targetPosition: left
      type: custom
      width: 242
    - data:
        context:
          enabled: false
          variable_selector: []
        desc: ''
        model:
          completion_params:
            json_schema: "{\n {\n  \"name\": \"evaluation_result\",\n  \"schema\"\
              : {\n    \"type\": \"object\",\n    \"properties\": {\n      \"result\"\
              : {\n        \"type\": \"boolean\",\n        \"description\": \"Whether\
              \ it passes. true means pass, false means revision required.\"\n   \
              \   },\n      \"comment\": {\n        \"type\": \"string\",\n      \
              \  \"description\": \"Detailed feedback.\"\n      }\n    },\n    \"\
              required\": [\"result\", \"comment\"]\n  }\n}"
            max_tokens: 10000
            reasoning_effort: medium
            response_format: json_schema
          mode: chat
          name: o4-mini
          provider: langgenius/openai/openai
        prompt_template:
        - id: 6ca52aca-385f-4c61-a632-f93cb95e6cd4
          role: system
          text: "{{#1744542247792.output#}}\n\n＃ Checkpoint\nStep1: Describe the Main\
            \ Outcomes (Results) of the Intervention Implemented for the Case\n\n\
            ##Purpose: \nBriefly describe \"the main outcomes (results) after intervention\"\
            \ at the beginning of the text.\n\n##Criteria:\n- If the direction or\
            \ overview of \"what changed and how\" after your intervention is described\
            \ in a reader-friendly manner at the beginning of the text, determine\
            \ it as \"Pass.\"\n- If there is no description of \"outcomes (results)\
            \ after intervention\" at the beginning of the text, or if the post-intervention\
            \ changes are difficult for readers to understand, determine it as \"\
            Needs Revision.\"\n\n##Important Points for Feedback:\n- Check for redundant\
            \ expressions or verbose sections and organize the structure to create\
            \ a flow that is easy for readers to follow.\n- Whether the results are\
            \ positive or negative, it is acceptable as long as intervention outcomes\
            \ are mentioned.\n\n##Notes for Providing Feedback:\n- There is no need\
            \ to re-explain basic patient information such as \"diagnosis,\" \"sex,\"\
            \ \"age,\" or \"medical history.\"\n- It is not necessary to require descriptions\
            \ of the novelty of results or practical significance (such as applicability).\n\
            \n# Output\nPlease output in the specified JSON schema format."
        - id: f7801bb5-8ddc-4970-8da3-0c7bfbaf04fb
          role: user
          text: '{{#sys.query#}}'
        retry_config:
          max_retries: 3
          retry_enabled: false
          retry_interval: 2029
        selected: false
        title: LLM step1
        type: llm
        variables: []
        vision:
          configs:
            detail: high
            variable_selector:
            - sys
            - files
          enabled: false
      height: 86
      id: llm
      position:
        x: 680
        y: 282
      positionAbsolute:
        x: 680
        y: 282
      selected: false
      sourcePosition: right
      targetPosition: left
      type: custom
      width: 241
    - data:
        answer: 'Checkpoint Step1: Briefly describe "the main outcomes (results) after
          intervention" at the beginning of the text.


          Determination: Pass

          Comments: {{#1740113756139.comment#}}


          Proceeding to the next step for review.'
        desc: ''
        selected: false
        title: Answer 1
        type: answer
        variables: []
      height: 180
      id: answer
      position:
        x: 1318.0527769850946
        y: 148.9515025887592
      positionAbsolute:
        x: 1318.0527769850946
        y: 148.9515025887592
      selected: false
      sourcePosition: right
      targetPosition: left
      type: custom
      width: 241
    - data:
        cases:
        - case_id: 'true'
          conditions:
          - comparison_operator: contains
            id: cb8967ec-1657-4bbc-8c28-82a864ddab67
            value: 'true'
            varType: string
            variable_selector:
            - '1740113756139'
            - result
          id: 'true'
          logical_operator: or
        - case_id: e60db229-7cee-4d49-9aae-07c16e6345a9
          conditions:
          - comparison_operator: contains
            id: bbab631b-0a31-4b50-9af4-0d19e9419287
            value: 'false'
            varType: string
            variable_selector:
            - '1740113756139'
            - result
          id: e60db229-7cee-4d49-9aae-07c16e6345a9
          logical_operator: and
        desc: ''
        selected: true
        title: IF/ELSE
        type: if-else
      height: 170
      id: '1739958683681'
      position:
        x: 997.7228635601166
        y: 282
      positionAbsolute:
        x: 997.7228635601166
        y: 282
      selected: true
      sourcePosition: right
      targetPosition: left
      type: custom
      width: 241
    - data:
        answer: 'Checkpoint Step1: Briefly describe "the main outcomes (results) after
          intervention" at the beginning of the text.


          Determination: Needs Revision

          Comments: {{#1740113756139.comment#}}


          Please revise and resubmit your report.'
        desc: ''
        selected: false
        title: Answer 2
        type: answer
        variables: []
      height: 180
      id: '1739958876291'
      position:
        x: 1318.0527769850946
        y: 346.9009447368474
      positionAbsolute:
        x: 1318.0527769850946
        y: 346.9009447368474
      selected: false
      sourcePosition: right
      targetPosition: left
      type: custom
      width: 241
    - data:
        answer: 'Checkpoint Step2: Appropriately cite literature or guidelines related
          to this report.

          Determination: Pass

          Comments: {{#17403672137170.comment#}}


          Proceeding to the next step for review.'
        desc: ''
        selected: false
        title: Answer 4
        type: answer
        variables: []
      height: 164
      id: '1739959109963'
      position:
        x: 2167.342948643501
        y: 158.02064753461892
      positionAbsolute:
        x: 2167.342948643501
        y: 158.02064753461892
      selected: false
      sourcePosition: right
      targetPosition: left
      type: custom
      width: 241
    - data:
        answer: 'Checkpoint Step2: Appropriately cite literature or guidelines related
          to this report.

          Determination: Needs Revision

          Comments: {{#17403672137170.comment#}}


          Please revise and resubmit your report.'
        desc: ''
        selected: false
        title: Answer 5
        type: answer
        variables: []
      height: 164
      id: '17399591556890'
      position:
        x: 2167.342948643501
        y: 346.9009447368474
      positionAbsolute:
        x: 2167.342948643501
        y: 346.9009447368474
      selected: false
      sourcePosition: right
      targetPosition: left
      type: custom
      width: 241
    - data:
        answer: 'An error has occurred.

          Please resend your report.


          If the error occurs three times in a row, please contact the administrator.'
        desc: ''
        selected: false
        title: Answer 6
        type: answer
        variables: []
      height: 146
      id: '1739960161393'
      position:
        x: 2167.342948643501
        y: 539.0327551858619
      positionAbsolute:
        x: 2167.342948643501
        y: 539.0327551858619
      selected: false
      sourcePosition: right
      targetPosition: left
      type: custom
      width: 241
    - data:
        answer: 'An error has occurred.

          Please resend your report.


          If the error occurs three times in a row, please contact the administrator.'
        desc: ''
        selected: false
        title: Answer 3
        type: answer
        variables: []
      height: 146
      id: '17399602157030'
      position:
        x: 1318.0527769850946
        y: 546.1133595415922
      positionAbsolute:
        x: 1318.0527769850946
        y: 546.1133595415922
      selected: false
      sourcePosition: right
      targetPosition: left
      type: custom
      width: 241
    - data:
        context:
          enabled: false
          variable_selector: []
        desc: ''
        model:
          completion_params:
            max_tokens: 10000
            response_format: JSON
            temperature: 0
          mode: chat
          name: claude-opus-4-1-20250805
          provider: langgenius/anthropic/anthropic
        prompt_template:
        - id: 6ca52aca-385f-4c61-a632-f93cb95e6cd4
          role: system
          text: '{{#1744542247792.output#}}

             

            #Checkpoint

            Step3: Comparison with Prior Research and Personal Discussion


            ##Purpose: Compare "the course and results of one''s case" with "prior
            research," organize similarities or differences, and describe personal
            arguments or discussion about them.


            ##Criteria:

            If one''s own thoughts or discussion about similarities or differences
            are described after comparing "one''s case" with "prior research," determine
            it as "Pass."

            If descriptions of comparison with prior research or personal discussion
            are insufficient, determine it as "Needs Revision."


            ##Important Points for Feedback:

            Confirm whether the discussion content is logically consistent based on
            the rehabilitation intervention results and prior research.

            If this step is determined as "Needs Revision," explain improvement methods
            clearly while proposing specific example sentences.


            ##Notes for Providing Feedback:

            It is not necessarily required to demonstrate uniqueness or novelty. What
            is important is whether one''s own discussion is described based on prior
            research.


            #Output

            Please always output in the following JSON format:

            result: True (Pass) or False (Needs Revision)

            comment: Detailed feedback comments'
        - id: 0385be1a-df51-4315-9523-86a8dffd6459
          role: user
          text: '{{#sys.query#}}'
        retry_config:
          max_retries: 3
          retry_enabled: false
          retry_interval: 2029
        selected: false
        title: LLM step3
        type: llm
        variables: []
        vision:
          configs:
            detail: high
            variable_selector:
            - sys
            - files
          enabled: false
      height: 86
      id: '17399631330550'
      position:
        x: 2460.542230386501
        y: 263.44945753023796
      positionAbsolute:
        x: 2460.542230386501
        y: 263.44945753023796
      selected: false
      sourcePosition: right
      targetPosition: left
      type: custom
      width: 241
    - data:
        answer: 'Step3: Compare "the course and results of one''s case" with "prior
          research," organize similarities or differences, and describe personal arguments
          or discussion about them.

          Determination: Pass


          Comments:  {{#17403681156410.comment#}}


          "My feedback only checks for internal consistency and whether the submitted
          content meets the minimum structural requirements. Please have your instructor
          confirm whether the pathophysiological interpretation of each case is appropriate."

          "That concludes my feedback. Next, please proceed to proofreading the completed
          report. Thank you for your effort."'
        desc: ''
        selected: false
        title: Answer 7
        type: answer
        variables: []
      height: 356
      id: '1739964121594'
      position:
        x: 3014.4773654042374
        y: 54.8633066352437
      positionAbsolute:
        x: 3014.4773654042374
        y: 54.8633066352437
      selected: false
      sourcePosition: right
      targetPosition: left
      type: custom
      width: 241
    - data:
        answer: 'Step3: Compare "the course and results of one''s case" with "prior
          research," organize similarities or differences, and describe personal arguments
          or discussion about them.


          Determination: Needs Revision

          Comments: {{#17403681156410.comment#}}


          Please revise and resubmit your report.'
        desc: ''
        selected: false
        title: Answer 8
        type: answer
        variables: []
      height: 212
      id: '1739964133684'
      position:
        x: 3032.7208588618028
        y: 482.6785534279392
      positionAbsolute:
        x: 3032.7208588618028
        y: 482.6785534279392
      selected: false
      sourcePosition: right
      targetPosition: left
      type: custom
      width: 241
    - data:
        answer: 'An error has occurred.

          Please resend your report.


          If the error occurs three times in a row, please contact the administrator.'
        desc: ''
        selected: false
        title: Answer 9
        type: answer
        variables: []
      height: 146
      id: '1739964172924'
      position:
        x: 3044.8831878335136
        y: 760.9163630603092
      positionAbsolute:
        x: 3044.8831878335136
        y: 760.9163630603092
      selected: false
      sourcePosition: right
      targetPosition: left
      type: custom
      width: 241
    - data:
        code: "import json\nimport re\n\ndef main(text: str) -> dict:\n    \"\"\"\n\
          \    Main function for Dify's Function node.\n    The argument 'text' receives\
          \ a JSON string containing an outer JSON with a \"text\" key.\n    \"\"\"\
          \n    try:\n        # Parse the outer JSON\n        outer_data = json.loads(text)\n\
          \        inner_json_str = outer_data.get(\"text\", \"\").strip()\n\n   \
          \     # Parse the inner JSON string\n        inner_data = json.loads(inner_json_str)\n\
          \n        result = inner_data.get(\"result\")\n        comment = inner_data.get(\"\
          comment\")\n\n        if isinstance(result, bool) and isinstance(comment,\
          \ str):\n            # Successfully extracted\n            result = \"true\"\
          \ if result else \"false\"  # Convert from boolean to string\n         \
          \   comment = comment.replace(\"\\\\n\", \"\\n\")\n            return {\n\
          \                \"result\": result,\n                \"comment\": comment\n\
          \            }\n\n        raise ValueError(\"Required fields are missing\
          \ or format is invalid.\")\n\n    except Exception as e:\n        # Fallback:\
          \ Extract using regular expressions\n        result_match = re.search(r'\"\
          result\"\\s*:\\s*(true|false)', text, re.IGNORECASE)\n        comment_match\
          \ = re.search(r'\"comment\"\\s*:\\s*\"(.+?)\"(?:,|\\n|\\})', text, re.DOTALL)\n\
          \n        result = result_match.group(1) if result_match else \"false\"\n\
          \        comment = comment_match.group(1).replace(\"\\\\n\", \"\\n\") if\
          \ comment_match else \"\"\n\n        return {\n            \"result\": result,\
          \  # Changed to string type\n            \"comment\": comment\n        }"
        code_language: python3
        desc: ''
        outputs:
          comment:
            children: null
            type: string
          result:
            children: null
            type: string
        selected: false
        title: Code
        type: code
        variables:
        - value_selector:
          - llm
          - text
          variable: text
      height: 50
      id: '1740113756139'
      position:
        x: 680
        y: 396.4979549414788
      positionAbsolute:
        x: 680
        y: 396.4979549414788
      selected: false
      sourcePosition: right
      targetPosition: left
      type: custom
      width: 241
    - data:
        context:
          enabled: false
          variable_selector: []
        desc: ''
        model:
          completion_params:
            json_schema: "{\n  \"name\": \"evaluation_result\",\n  \"schema\": {\n\
              \    \"type\": \"object\",\n    \"properties\": {\n      \"result\"\
              : {\n        \"type\": \"boolean\",\n        \"description\": \"Whether\
              \ it passes. true means pass, false means revision required.\"\n   \
              \   },\n      \"comment\": {\n        \"type\": \"string\",\n      \
              \  \"description\": \"Detailed feedback.\"\n      }\n    },\n    \"\
              required\": [\"result\", \"comment\"]\n  }\n}"
            max_tokens: 10000
            reasoning_effort: low
            response_format: json_schema
          mode: chat
          name: o3
          provider: langgenius/openai/openai
        prompt_template:
        - id: 6ca52aca-385f-4c61-a632-f93cb95e6cd4
          role: system
          text: '{{#1744542247792.output#}}

             

            ＃Checkpoint

            Step2: Citation of Prior Research


            ##Purpose: Appropriately cite literature or guidelines related to this
            report.


            ##Criteria:

            If at least one relevant article or guideline is cited for comparing one''s
            case with prior research, determine it as "Pass."

            If no literature is cited, determine it as "Needs Revision."

            Both Japanese and English papers are acceptable.

            Be aware that citation methods within the text vary by user (some may
            use only notations like "1)").


            ##Important Points for Feedback:

            Regardless of "Pass" or "Needs Revision," present 2 prior research articles
            that can be cited in the discussion, along with their source information,
            based on "characteristics and features of the case" and "interpretation
            of rehabilitation intervention results."

            If "Pass," output in more concise sentences.


            ##Notes for Providing Feedback:

            Do not request descriptions of "citation sources" within the submitted
            text.

            When proposing prior research, adopt English-language papers and prioritize
            reliable academic papers, guidelines, and textbooks.

            Include title, author, publication year, and journal (or source) in the
            reference information. If possible, also provide DOI or URL.


            # Output

            Please output in the specified JSON schema format.

            '
        - id: a5592d62-7ebc-4402-8f1a-61627fff8802
          role: user
          text: '{{#sys.query#}}'
        retry_config:
          max_retries: '3'
          retry_enabled: false
          retry_interval: 1931
        selected: false
        title: 'LLM step2 '
        type: llm
        variables: []
        vision:
          configs:
            detail: high
            variable_selector:
            - sys
            - files
          enabled: false
      height: 86
      id: '17403668404360'
      position:
        x: 1601.3121466892135
        y: 263.44945753023796
      positionAbsolute:
        x: 1601.3121466892135
        y: 263.44945753023796
      selected: false
      sourcePosition: right
      targetPosition: left
      type: custom
      width: 241
    - data:
        code: "import json\nimport re\n\ndef main(text: str) -> dict:\n    \"\"\"\n\
          \    Main function for Dify's Function node.\n    The argument 'text' receives\
          \ a JSON string containing an outer JSON with a \"text\" key.\n    \"\"\"\
          \n    try:\n        # Parse the outer JSON\n        outer_data = json.loads(text)\n\
          \        inner_json_str = outer_data.get(\"text\", \"\").strip()\n\n   \
          \     # Parse the inner JSON string\n        inner_data = json.loads(inner_json_str)\n\
          \n        result = inner_data.get(\"result\")\n        comment = inner_data.get(\"\
          comment\")\n\n        if isinstance(result, bool) and isinstance(comment,\
          \ str):\n            # Successfully extracted\n            result = \"true\"\
          \ if result else \"false\"  # Convert from boolean to string\n         \
          \   comment = comment.replace(\"\\\\n\", \"\\n\")\n            return {\n\
          \                \"result\": result,\n                \"comment\": comment\n\
          \            }\n\n        raise ValueError(\"Required fields are missing\
          \ or format is invalid.\")\n\n    except Exception as e:\n        # Fallback:\
          \ Extract using regular expressions\n        result_match = re.search(r'\"\
          result\"\\s*:\\s*(true|false)', text, re.IGNORECASE)\n        comment_match\
          \ = re.search(r'\"comment\"\\s*:\\s*\"(.+?)\"(?:,|\\n|\\})', text, re.DOTALL)\n\
          \n        result = result_match.group(1) if result_match else \"false\"\n\
          \        comment = comment_match.group(1).replace(\"\\\\n\", \"\\n\") if\
          \ comment_match else \"\"\n\n        return {\n            \"result\": result,\
          \  # Changed to string type\n            \"comment\": comment\n        }"
        code_language: python3
        desc: ''
        outputs:
          comment:
            children: null
            type: string
          result:
            children: null
            type: string
        selected: false
        title: Code 2
        type: code
        variables:
        - value_selector:
          - '17403668404360'
          - text
          variable: text
      height: 50
      id: '17403672137170'
      position:
        x: 1601.3121466892135
        y: 382.4308704362902
      positionAbsolute:
        x: 1601.3121466892135
        y: 382.4308704362902
      selected: false
      sourcePosition: right
      targetPosition: left
      type: custom
      width: 241
    - data:
        cases:
        - case_id: 'true'
          conditions:
          - comparison_operator: contains
            id: cb8967ec-1657-4bbc-8c28-82a864ddab67
            value: 'true'
            varType: string
            variable_selector:
            - '17403672137170'
            - result
          id: 'true'
          logical_operator: or
        - case_id: e60db229-7cee-4d49-9aae-07c16e6345a9
          conditions:
          - comparison_operator: contains
            id: bbab631b-0a31-4b50-9af4-0d19e9419287
            value: 'false'
            varType: string
            variable_selector:
            - '17403672137170'
            - result
          id: e60db229-7cee-4d49-9aae-07c16e6345a9
          logical_operator: and
        desc: ''
        selected: false
        title: IF/ELSE 2
        type: if-else
      height: 170
      id: '17403674144560'
      position:
        x: 1887.4396652944508
        y: 263.44945753023796
      positionAbsolute:
        x: 1887.4396652944508
        y: 263.44945753023796
      selected: false
      sourcePosition: right
      targetPosition: left
      type: custom
      width: 241
    - data:
        code: "import re\nimport json\n\ndef extract_result_comment(text):\n    \"\
          \"\"\n    Parses the outer JSON and extracts result and comment\n    from\
          \ the inner JSON string stored in the \"text\" key.\n    Falls back to regular\
          \ expression extraction if JSON parsing fails.\n    \"\"\"\n    try:\n \
          \       # Parse the outer JSON\n        data = json.loads(text)\n      \
          \  inner_text = data.get(\"text\", \"\").strip()\n\n        # Parse the\
          \ inner JSON\n        inner_data = json.loads(inner_text)\n        result\
          \  = inner_data.get(\"result\")\n        comment = inner_data.get(\"comment\"\
          )\n\n        # Return as-is if required fields are present\n        if result\
          \ is not None and comment is not None:\n            return str(result).lower(),\
          \ comment\n        else:\n            raise ValueError(\"Required fields\
          \ are missing in JSON\")\n\n    except Exception:\n        # Fall back to\
          \ regular expression extraction if JSON parsing fails\n        result_match\
          \  = re.search(r'\"result\":\\s*(?:\"([^\"]+)\"|(true|false))', text, re.IGNORECASE)\n\
          \        comment_match = re.search(r'\"comment\":\\s*\"(.+?)\"(?:,|\\n)',\
          \             text, re.DOTALL)\n\n        # result\n        if result_match:\n\
          \            res_str = result_match.group(1) or result_match.group(2)\n\
          \            result = res_str.lower()\n        else:\n            result\
          \ = None\n\n        # comment\n        comment = comment_match.group(1).strip()\
          \ if comment_match else None\n\n        return result, comment\n\n\ndef\
          \ main(text):\n    \"\"\"\n    Receives the text argument passed from the\
          \ LLM node in Dify's chatflow,\n    extracts result and comment, and returns\
          \ them as a dict.\n    \"\"\"\n    result, comment = extract_result_comment(text)\n\
          \n    # Convert escape sequences for newlines in comment to actual newlines\n\
          \    if comment:\n        comment = comment.replace(\"\\\\n\", \"\\n\")\n\
          \n    return {\n        \"result\":  result,\n        \"comment\": comment\n\
          \    }"
        code_language: python3
        desc: ''
        outputs:
          comment:
            children: null
            type: string
          result:
            children: null
            type: string
        selected: false
        title: Code 3
        type: code
        variables:
        - value_selector:
          - '17399631330550'
          - text
          variable: text
      height: 50
      id: '17403681156410'
      position:
        x: 2460.542230386501
        y: 382.4308704362902
      positionAbsolute:
        x: 2460.542230386501
        y: 382.4308704362902
      selected: false
      sourcePosition: right
      targetPosition: left
      type: custom
      width: 241
    - data:
        cases:
        - case_id: 'true'
          conditions:
          - comparison_operator: contains
            id: cb8967ec-1657-4bbc-8c28-82a864ddab67
            value: 'true'
            varType: string
            variable_selector:
            - '17403681156410'
            - result
          id: 'true'
          logical_operator: or
        - case_id: e60db229-7cee-4d49-9aae-07c16e6345a9
          conditions:
          - comparison_operator: contains
            id: bbab631b-0a31-4b50-9af4-0d19e9419287
            value: 'false'
            varType: string
            variable_selector:
            - '17403681156410'
            - result
          id: e60db229-7cee-4d49-9aae-07c16e6345a9
          logical_operator: and
        desc: ''
        selected: false
        title: IF/ELSE 3
        type: if-else
      height: 170
      id: '17403681898870'
      position:
        x: 2739.939290205263
        y: 263.44945753023796
      positionAbsolute:
        x: 2739.939290205263
        y: 263.44945753023796
      selected: false
      sourcePosition: right
      targetPosition: left
      type: custom
      width: 241
    - data:
        desc: ''
        selected: false
        template: "#Role\r\nThe following input will be a case report written by a\
          \ novice rehabilitation staff member. Your mission is to provide feedback\
          \ to help produce a clinically meaningful and readable, high-quality case\
          \ report.\r\n\r\n#Rules\r\n- Review the submitted report and verify whether\
          \ the following checkpoints are addressed in the text. Based on this review,\
          \ determine whether the content is \"Pass\" or \"Needs Revision.\"\r\n-\
          \ If the result is \"Needs Revision,\" first briefly explain the reason.\
          \ Then, provide specific suggestions (not summaries) in a prioritized and\
          \ organized manner for areas that need improvement.\r\n- Even if the result\
          \ is \"Pass,\" provide logical improvement suggestions to further enhance\
          \ the quality, presented concisely and specifically.\r\n- Explain step by\
          \ step, proposing partial example sentences as needed.\r\n- Provide feedback\
          \ based on the premise of writing in flowing prose using appropriate conjunctions\
          \ and transitional words, rather than figures, tables, bullet points, or\
          \ numbered lists.\r\n- There are multiple checkpoints, and you will be asked\
          \ to review the specified step. Therefore, avoid feedback comments that\
          \ prompt descriptions in different steps. (Example to avoid: \"Focus on\
          \ interpreting the intervention results in Step X, and save the introduction\
          \ of references for subsequent steps.\")\r\n"
        title: Template
        type: template-transform
        variables:
        - value_selector:
          - sys
          - query
          variable: report
      height: 50
      id: '1744542247792'
      position:
        x: 423.2984597322858
        y: 323.88341790379224
      positionAbsolute:
        x: 423.2984597322858
        y: 323.88341790379224
      selected: false
      sourcePosition: right
      targetPosition: left
      type: custom
      width: 241
    - data:
        author: yuuto
        desc: ''
        height: 131
        selected: false
        showAuthor: true
        text: '{"root":{"children":[{"children":[{"detail":0,"format":1,"mode":"normal","style":"","text":"Template
          Node","type":"text","version":1}],"direction":null,"format":"","indent":0,"type":"paragraph","version":1,"textFormat":1,"textStyle":""},{"children":[{"detail":0,"format":0,"mode":"normal","style":"","text":"This
          template eliminates the need to copy and paste the same text into each LLM
          node.","type":"text","version":1}],"direction":null,"format":"","indent":0,"type":"paragraph","version":1,"textFormat":0,"textStyle":""}],"direction":null,"format":"","indent":0,"type":"root","version":1}}'
        theme: blue
        title: ''
        type: ''
        width: 240
      height: 131
      id: '1768894430642'
      position:
        x: 409.3565401073174
        y: 396.4979549414788
      positionAbsolute:
        x: 409.3565401073174
        y: 396.4979549414788
      selected: false
      sourcePosition: right
      targetPosition: left
      type: custom-note
      width: 240
    - data:
        author: yuuto
        desc: ''
        height: 104
        selected: false
        showAuthor: true
        text: '{"root":{"children":[{"children":[{"detail":0,"format":1,"mode":"normal","style":"","text":"LLM","type":"text","version":1},{"detail":0,"format":0,"mode":"normal","style":"","text":"
          ","type":"text","version":1},{"detail":0,"format":1,"mode":"normal","style":"","text":"Node","type":"text","version":1}],"direction":null,"format":"","indent":0,"type":"paragraph","version":1,"textFormat":1,"textStyle":""},{"children":[{"detail":0,"format":0,"mode":"normal","style":"","text":"Customize
          the meta-prompts as needed to suit your specific clinical domain and educational
          objectives.","type":"text","version":1}],"direction":null,"format":"","indent":0,"type":"paragraph","version":1,"textFormat":0,"textStyle":""}],"direction":null,"format":"","indent":0,"type":"root","version":1,"textFormat":1}}'
        theme: blue
        title: ''
        type: ''
        width: 240
      height: 104
      id: '1768894463993'
      position:
        x: 680
        y: 158.02064753461892
      positionAbsolute:
        x: 680
        y: 158.02064753461892
      selected: false
      sourcePosition: right
      targetPosition: left
      type: custom-note
      width: 240
    - data:
        author: yuuto
        desc: ''
        height: 102
        selected: false
        showAuthor: true
        text: '{"root":{"children":[{"children":[{"detail":0,"format":1,"mode":"normal","style":"","text":"Code
          Explanation","type":"text","version":1}],"direction":null,"format":"","indent":0,"type":"paragraph","version":1,"textFormat":0,"textStyle":""},{"children":[{"detail":0,"format":0,"mode":"normal","style":"","text":"This
          function parses the LLM output to extract ","type":"text","version":1},{"detail":0,"format":16,"mode":"normal","style":"","text":"result","type":"text","version":1},{"detail":0,"format":0,"mode":"normal","style":"","text":"
          and ","type":"text","version":1},{"detail":0,"format":16,"mode":"normal","style":"","text":"comment","type":"text","version":1},{"detail":0,"format":0,"mode":"normal","style":"","text":".","type":"text","version":1}],"direction":null,"format":"","indent":0,"type":"paragraph","version":1,"textFormat":0,"textStyle":""}],"direction":null,"format":"","indent":0,"type":"root","version":1,"textFormat":1}}'
        theme: blue
        title: ''
        type: ''
        width: 241
      height: 102
      id: '1768894889538'
      position:
        x: 685.2925590416571
        y: 458.69188488580033
      positionAbsolute:
        x: 685.2925590416571
        y: 458.69188488580033
      selected: false
      sourcePosition: right
      targetPosition: left
      type: custom-note
      width: 241
    - data:
        author: yuuto
        desc: ''
        height: 158
        selected: false
        showAuthor: true
        text: '{"root":{"children":[{"children":[{"detail":0,"format":1,"mode":"normal","style":"","text":"IF/ELSE
          Node","type":"text","version":1}],"direction":null,"format":"","indent":0,"type":"paragraph","version":1,"textFormat":0,"textStyle":""},{"children":[{"detail":0,"format":0,"mode":"normal","style":"","text":"This
          node branches into three paths based on the ","type":"text","version":1},{"detail":0,"format":16,"mode":"normal","style":"","text":"result","type":"text","version":1},{"detail":0,"format":0,"mode":"normal","style":"","text":"
          value:","type":"text","version":1}],"direction":null,"format":"","indent":0,"type":"paragraph","version":1,"textFormat":0,"textStyle":""},{"children":[{"children":[{"detail":0,"format":1,"mode":"normal","style":"","text":"\"true\":","type":"text","version":1},{"detail":0,"format":0,"mode":"normal","style":"","text":"
          Pass","type":"text","version":1}],"direction":null,"format":"","indent":0,"type":"listitem","version":1,"textFormat":1,"value":1},{"children":[{"detail":0,"format":1,"mode":"normal","style":"","text":"\"false\":","type":"text","version":1},{"detail":0,"format":0,"mode":"normal","style":"","text":"
          Revision required","type":"text","version":1}],"direction":null,"format":"","indent":0,"type":"listitem","version":1,"textFormat":1,"value":2},{"children":[{"detail":0,"format":1,"mode":"normal","style":"","text":"Other:","type":"text","version":1},{"detail":0,"format":0,"mode":"normal","style":"","text":"
          Error message","type":"text","version":1}],"direction":null,"format":"","indent":0,"type":"listitem","version":1,"textFormat":1,"value":3}],"direction":null,"format":"","indent":0,"type":"list","version":1,"listType":"bullet","start":1,"tag":"ul"}],"direction":null,"format":"","indent":0,"type":"root","version":1,"textFormat":1}}'
        theme: blue
        title: ''
        type: ''
        width: 240
      height: 158
      id: '1768895169849'
      position:
        x: 999.8756936955741
        y: 468.040024913271
      positionAbsolute:
        x: 999.8756936955741
        y: 468.040024913271
      sourcePosition: right
      targetPosition: left
      type: custom-note
      width: 240
    viewport:
      x: -418.6949100073157
      y: 132.0990995984796
      zoom: 0.8339790661975435
  rag_pipeline_variables: []
