# Supplementary material for: Developing a Large Language Model–Based Feedback System for Case Report Writing in Rehabilitation Education: Tutorial
Source: JMIR Med Educ. 2026 Jun 15;12:e76924. doi: 10.2196/76924 (PMC13315997; doi:10.2196/76924)
Supplement: Multimedia Appendix 3 [file mededu_v12i1e76924_app3.zip › Integration & Interpretation Bot.yml]

app:
  description: Verifies the logical consistency between assessment results, the problem
    list, and goal settings, repeatedly prompting revisions to ensure sound clinical
    reasoning.
  icon: 57deaab6-be7c-42c3-9cc7-04ce0d31d2db
  icon_background: '#FFEAD5'
  mode: advanced-chat
  name: Integration & Interpretation Bot
  use_icon_as_answer_icon: true
dependencies:
- current_identifier: null
  type: marketplace
  value:
    marketplace_plugin_unique_identifier: langgenius/openai:0.2.8@aae2be0913b8c6f0b80cff58e08d7a8b4c214569b41778413fcaea204561ff16
    version: null
kind: app
version: 0.5.0
workflow:
  conversation_variables: []
  environment_variables: []
  features:
    file_upload:
      allowed_file_extensions:
      - .JPG
      - .JPEG
      - .PNG
      - .GIF
      - .WEBP
      - .SVG
      allowed_file_types:
      - image
      allowed_file_upload_methods:
      - local_file
      - remote_url
      enabled: false
      fileUploadConfig:
        attachment_image_file_size_limit: 2
        audio_file_size_limit: 50
        batch_count_limit: 5
        file_size_limit: 15
        file_upload_limit: 50
        image_file_batch_limit: 10
        image_file_size_limit: 10
        single_chunk_attachment_limit: 10
        video_file_size_limit: 100
        workflow_file_upload_limit: 10
      image:
        enabled: false
        number_limits: 3
        transfer_methods:
        - local_file
        - remote_url
      number_limits: 3
    opening_statement: ''
    retriever_resource:
      enabled: true
    sensitive_word_avoidance:
      enabled: false
    speech_to_text:
      enabled: false
    suggested_questions: []
    suggested_questions_after_answer:
      enabled: false
    text_to_speech:
      enabled: false
      language: ''
      voice: ''
  graph:
    edges:
    - data:
        isInIteration: false
        sourceType: if-else
        targetType: answer
      id: 1739958683681-true-answer-target
      selected: false
      source: '1739958683681'
      sourceHandle: 'true'
      target: answer
      targetHandle: target
      type: custom
      zIndex: 0
    - data:
        isInIteration: false
        sourceType: if-else
        targetType: answer
      id: 1739958683681-e60db229-7cee-4d49-9aae-07c16e6345a9-1739958876291-target
      selected: false
      source: '1739958683681'
      sourceHandle: e60db229-7cee-4d49-9aae-07c16e6345a9
      target: '1739958876291'
      targetHandle: target
      type: custom
      zIndex: 0
    - data:
        isInIteration: false
        sourceType: if-else
        targetType: answer
      id: 1739958683681-false-17399602157030-target
      selected: false
      source: '1739958683681'
      sourceHandle: 'false'
      target: '17399602157030'
      targetHandle: target
      type: custom
      zIndex: 0
    - data:
        isInIteration: false
        sourceType: answer
        targetType: llm
      id: 1739959109963-source-17399631330550-target
      selected: false
      source: '1739959109963'
      sourceHandle: source
      target: '17399631330550'
      targetHandle: target
      type: custom
      zIndex: 0
    - data:
        isInIteration: false
        sourceType: answer
        targetType: llm
      id: 1739964121594-source-17399642029200-target
      selected: false
      source: '1739964121594'
      sourceHandle: source
      target: '17399642029200'
      targetHandle: target
      type: custom
      zIndex: 0
    - data:
        isInIteration: false
        sourceType: answer
        targetType: llm
      id: 1739964362007-source-17399644316890-target
      selected: false
      source: '1739964362007'
      sourceHandle: source
      target: '17399644316890'
      targetHandle: target
      type: custom
      zIndex: 0
    - data:
        isInIteration: false
        sourceType: llm
        targetType: answer
      id: 17399644316890-source-1739964592715-target
      selected: false
      source: '17399644316890'
      sourceHandle: source
      target: '1739964592715'
      targetHandle: target
      type: custom
      zIndex: 0
    - data:
        isInIteration: false
        sourceType: llm
        targetType: code
      id: llm-source-1740113756139-target
      selected: false
      source: llm
      sourceHandle: source
      target: '1740113756139'
      targetHandle: target
      type: custom
      zIndex: 0
    - data:
        isInIteration: false
        sourceType: code
        targetType: if-else
      id: 1740113756139-source-1739958683681-target
      selected: false
      source: '1740113756139'
      sourceHandle: source
      target: '1739958683681'
      targetHandle: target
      type: custom
      zIndex: 0
    - data:
        isInIteration: false
        sourceType: answer
        targetType: llm
      id: answer-source-17403668404360-target
      selected: false
      source: answer
      sourceHandle: source
      target: '17403668404360'
      targetHandle: target
      type: custom
      zIndex: 0
    - data:
        isInIteration: false
        sourceType: llm
        targetType: code
      id: 17403668404360-source-17403672137170-target
      selected: false
      source: '17403668404360'
      sourceHandle: source
      target: '17403672137170'
      targetHandle: target
      type: custom
      zIndex: 0
    - data:
        isInIteration: false
        sourceType: code
        targetType: if-else
      id: 17403672137170-source-17403674144560-target
      selected: false
      source: '17403672137170'
      sourceHandle: source
      target: '17403674144560'
      targetHandle: target
      type: custom
      zIndex: 0
    - data:
        isInIteration: false
        sourceType: if-else
        targetType: answer
      id: 17403674144560-true-1739959109963-target
      selected: false
      source: '17403674144560'
      sourceHandle: 'true'
      target: '1739959109963'
      targetHandle: target
      type: custom
      zIndex: 0
    - data:
        isInIteration: false
        sourceType: if-else
        targetType: answer
      id: 17403674144560-e60db229-7cee-4d49-9aae-07c16e6345a9-17399591556890-target
      selected: false
      source: '17403674144560'
      sourceHandle: e60db229-7cee-4d49-9aae-07c16e6345a9
      target: '17399591556890'
      targetHandle: target
      type: custom
      zIndex: 0
    - data:
        isInIteration: false
        sourceType: if-else
        targetType: answer
      id: 17403674144560-false-1739960161393-target
      selected: false
      source: '17403674144560'
      sourceHandle: 'false'
      target: '1739960161393'
      targetHandle: target
      type: custom
      zIndex: 0
    - data:
        isInIteration: false
        sourceType: llm
        targetType: code
      id: 17399631330550-source-17403681156410-target
      selected: false
      source: '17399631330550'
      sourceHandle: source
      target: '17403681156410'
      targetHandle: target
      type: custom
      zIndex: 0
    - data:
        isInIteration: false
        sourceType: code
        targetType: if-else
      id: 17403681156410-source-17403681898870-target
      selected: false
      source: '17403681156410'
      sourceHandle: source
      target: '17403681898870'
      targetHandle: target
      type: custom
      zIndex: 0
    - data:
        isInIteration: false
        sourceType: if-else
        targetType: answer
      id: 17403681898870-true-1739964121594-target
      selected: false
      source: '17403681898870'
      sourceHandle: 'true'
      target: '1739964121594'
      targetHandle: target
      type: custom
      zIndex: 0
    - data:
        isInIteration: false
        sourceType: if-else
        targetType: answer
      id: 17403681898870-false-1739964172924-target
      selected: false
      source: '17403681898870'
      sourceHandle: 'false'
      target: '1739964172924'
      targetHandle: target
      type: custom
      zIndex: 0
    - data:
        isInIteration: false
        sourceType: if-else
        targetType: answer
      id: 17403681898870-e60db229-7cee-4d49-9aae-07c16e6345a9-1739964133684-target
      selected: false
      source: '17403681898870'
      sourceHandle: e60db229-7cee-4d49-9aae-07c16e6345a9
      target: '1739964133684'
      targetHandle: target
      type: custom
      zIndex: 0
    - data:
        isInIteration: false
        sourceType: llm
        targetType: code
      id: 17399642029200-source-17403930780290-target
      selected: false
      source: '17399642029200'
      sourceHandle: source
      target: '17403930780290'
      targetHandle: target
      type: custom
      zIndex: 0
    - data:
        isInIteration: false
        sourceType: code
        targetType: if-else
      id: 17403930780290-source-17403931622230-target
      selected: false
      source: '17403930780290'
      sourceHandle: source
      target: '17403931622230'
      targetHandle: target
      type: custom
      zIndex: 0
    - data:
        isInIteration: false
        sourceType: if-else
        targetType: answer
      id: 17403931622230-true-1739964362007-target
      selected: false
      source: '17403931622230'
      sourceHandle: 'true'
      target: '1739964362007'
      targetHandle: target
      type: custom
      zIndex: 0
    - data:
        isInIteration: false
        sourceType: if-else
        targetType: answer
      id: 17403931622230-e60db229-7cee-4d49-9aae-07c16e6345a9-1739964377499-target
      selected: false
      source: '17403931622230'
      sourceHandle: e60db229-7cee-4d49-9aae-07c16e6345a9
      target: '1739964377499'
      targetHandle: target
      type: custom
      zIndex: 0
    - data:
        isInIteration: false
        sourceType: if-else
        targetType: answer
      id: 17403931622230-false-17399644084120-target
      selected: false
      source: '17403931622230'
      sourceHandle: 'false'
      target: '17399644084120'
      targetHandle: target
      type: custom
      zIndex: 0
    - data:
        isInIteration: false
        isInLoop: false
        sourceType: start
        targetType: template-transform
      id: 1739955454895-source-1744542123790-target
      selected: false
      source: '1739955454895'
      sourceHandle: source
      target: '1744542123790'
      targetHandle: target
      type: custom
      zIndex: 0
    - data:
        isInIteration: false
        isInLoop: false
        sourceType: template-transform
        targetType: llm
      id: 1744542123790-source-llm-target
      selected: false
      source: '1744542123790'
      sourceHandle: source
      target: llm
      targetHandle: target
      type: custom
      zIndex: 0
    nodes:
    - data:
        desc: ''
        selected: false
        title: Start
        type: start
        variables: []
      height: 71
      id: '1739955454895'
      position:
        x: 379.1885404088857
        y: 263.22446986305675
      positionAbsolute:
        x: 379.1885404088857
        y: 263.22446986305675
      selected: false
      sourcePosition: right
      targetPosition: left
      type: custom
      width: 242
    - data:
        context:
          enabled: false
          variable_selector: []
        desc: ''
        model:
          completion_params:
            frequency_penalty: 0.5
            json_schema: "{\n  \"name\": \"evaluation_result\",\n  \"schema\": {\n\
              \    \"type\": \"object\",\n    \"properties\": {\n      \"result\"\
              : {\n        \"type\": \"boolean\",\n        \"description\": \"Whether\
              \ it passes. true means pass, false means revision required.\"\n   \
              \   },\n      \"comment\": {\n        \"type\": \"string\",\n      \
              \  \"description\": \"Detailed feedback.\"\n      }\n    },\n    \"\
              required\": [\"result\", \"comment\"]\n  }\n}"
            max_tokens: 10000
            presence_penalty: 0.5
            reasoning_effort: low
            response_format: json_schema
            temperature: 0.2
            top_p: 0.75
          mode: chat
          name: o4-mini
          provider: langgenius/openai/openai
        prompt_template:
        - id: 6ca52aca-385f-4c61-a632-f93cb95e6cd4
          role: system
          text: '{{#1744542123790.output#}}

             

            ＃Checkpoint

            Step 1: Case Overview

            ##Purpose: Describe the overall picture of the case at the beginning of
            the text.


            ##Criteria:

            If there is a reasonable description related to the case, determine it
            as "Pass."

            If there is clearly no description of the overall picture, determine it
            as "Needs Revision."


            ##Important Points for Feedback:

            Basic information does not necessarily need to be included. Confirm whether
            relevant information is explained concisely with appropriate prioritization.

            Check for any sections that repeat the same content and avoid redundancy.


            ##Notes for Providing Feedback:

            From the perspective of personal information protection, handle only pseudonymized
            information and do not request additional descriptions of personally identifiable
            information such as actual age, dates, facility names, or personal names.


            # Output

            Please output in the specified JSON schema format.'
        - id: a459aeb3-ea16-46c6-a8b2-33bb457c0fdd
          role: user
          text: '{{#sys.query#}}'
        selected: false
        title: LLM step1
        type: llm
        variables: []
        vision:
          configs:
            detail: high
            variable_selector:
            - sys
            - files
          enabled: false
      height: 86
      id: llm
      position:
        x: 974.2793766542418
        y: 284.22446986305675
      positionAbsolute:
        x: 974.2793766542418
        y: 284.22446986305675
      selected: false
      sourcePosition: right
      targetPosition: left
      type: custom
      width: 241
    - data:
        answer: 'Checkpoint Step 1: Describe the overall picture of the case at the
          beginning of the text.


          Determination: Pass

          Comments: {{#1740113756139.comment#}}


          Proceeding to the next step for review.

          '
        desc: ''
        selected: false
        title: Answer 1
        type: answer
        variables: []
      height: 164
      id: answer
      position:
        x: 1612.3321536393364
        y: 160.24511739767564
      positionAbsolute:
        x: 1612.3321536393364
        y: 160.24511739767564
      selected: false
      sourcePosition: right
      targetPosition: left
      type: custom
      width: 241
    - data:
        cases:
        - case_id: 'true'
          conditions:
          - comparison_operator: contains
            id: cb8967ec-1657-4bbc-8c28-82a864ddab67
            value: 'true'
            varType: string
            variable_selector:
            - '1740113756139'
            - result
          id: 'true'
          logical_operator: or
        - case_id: e60db229-7cee-4d49-9aae-07c16e6345a9
          conditions:
          - comparison_operator: contains
            id: bbab631b-0a31-4b50-9af4-0d19e9419287
            value: 'false'
            varType: string
            variable_selector:
            - '1740113756139'
            - result
          id: e60db229-7cee-4d49-9aae-07c16e6345a9
          logical_operator: and
        desc: ''
        selected: false
        title: IF/ELSE
        type: if-else
      height: 170
      id: '1739958683681'
      position:
        x: 1294.2113546483017
        y: 265.6739273932947
      positionAbsolute:
        x: 1294.2113546483017
        y: 265.6739273932947
      selected: false
      sourcePosition: right
      targetPosition: left
      type: custom
      width: 241
    - data:
        answer: 'Checkpoint Step 1: Describe the overall picture of the case at the
          beginning of the text.


          Determination: Needs Revision

          Comments: {{#1740113756139.comment#}}


          Please revise and resubmit your report.'
        desc: ''
        selected: false
        title: Answer2
        type: answer
        variables: []
      height: 180
      id: '1739958876291'
      position:
        x: 1612.3321536393364
        y: 349.12541459990416
      positionAbsolute:
        x: 1612.3321536393364
        y: 349.12541459990416
      selected: false
      sourcePosition: right
      targetPosition: left
      type: custom
      width: 241
    - data:
        answer: 'Checkpoint Step 2: Clarify the focus point of the report and the
          reason for selecting it.


          Determination: Pass

          Comments:{{#17403672137170.comment#}}


          Proceeding to the next step for review.


          '
        desc: ''
        selected: false
        title: Answer 4
        type: answer
        variables: []
      height: 164
      id: '1739959109963'
      position:
        x: 2461.622325297743
        y: 160.24511739767564
      positionAbsolute:
        x: 2461.622325297743
        y: 160.24511739767564
      selected: false
      sourcePosition: right
      targetPosition: left
      type: custom
      width: 241
    - data:
        answer: 'Checkpoint Step 2: Clarify the focus point of the report and the
          reason for selecting it.


          Determination: Needs Revision

          Comments: {{#17403672137170.comment#}}


          Please revise and resubmit your report. '
        desc: ''
        selected: false
        title: Answer 5
        type: answer
        variables: []
      height: 180
      id: '17399591556890'
      position:
        x: 2461.622325297743
        y: 349.12541459990416
      positionAbsolute:
        x: 2461.622325297743
        y: 349.12541459990416
      selected: false
      sourcePosition: right
      targetPosition: left
      type: custom
      width: 241
    - data:
        answer: 'An error has occurred.

          Please resend your report.


          If the error occurs three times in a row, please contact the administrator.'
        desc: ''
        selected: false
        title: Answer 6
        type: answer
        variables: []
      height: 146
      id: '1739960161393'
      position:
        x: 2461.622325297743
        y: 541.2572250489186
      positionAbsolute:
        x: 2461.622325297743
        y: 541.2572250489186
      selected: false
      sourcePosition: right
      targetPosition: left
      type: custom
      width: 241
    - data:
        answer: 'An error has occurred.

          Please resend your report.


          If the error occurs three times in a row, please contact the administrator.'
        desc: ''
        selected: false
        title: Answer 3
        type: answer
        variables: []
      height: 146
      id: '17399602157030'
      position:
        x: 1612.3321536393364
        y: 548.337829404649
      positionAbsolute:
        x: 1612.3321536393364
        y: 548.337829404649
      selected: false
      sourcePosition: right
      targetPosition: left
      type: custom
      width: 241
    - data:
        context:
          enabled: false
          variable_selector: []
        desc: ''
        model:
          completion_params:
            frequency_penalty: 0.5
            json_schema: "{\n  \"name\": \"evaluation_result\",\n  \"schema\": {\n\
              \    \"type\": \"object\",\n    \"properties\": {\n      \"result\"\
              : {\n        \"type\": \"boolean\",\n        \"description\": \"Whether\
              \ it passes. true means pass, false means revision required.\"\n   \
              \   },\n      \"comment\": {\n        \"type\": \"string\",\n      \
              \  \"description\": \"Detailed feedback.\"\n      }\n    },\n    \"\
              required\": [\"result\", \"comment\"]\n  }\n}"
            max_tokens: 10000
            presence_penalty: 0.5
            reasoning_effort: medium
            response_format: json_schema
            temperature: 0.2
            top_p: 0.75
          mode: chat
          name: o4-mini
          provider: langgenius/openai/openai
        prompt_template:
        - id: 6ca52aca-385f-4c61-a632-f93cb95e6cd4
          role: system
          text: '{{#1744542123790.output#}}

             

            ＃Checkpoint

            Step3：Organization of Problems Related to the Focus Point


            ##Purpose: Break down the focus point identified in Step 2 and explain
            the specific problems.


            ##Criteria:

            If there is a logically consistent description regarding the patient''s
            problems, determine it as "Pass."

            If the description of problems is abstract and lacks logical consistency,
            determine it as "Needs Revision."


            ##Important Points for Feedback:

            Present improvement suggestions for clearer and more logical text structure
            and detailed explanation of problems.

            Problems related to the focus point are not limited to "physical function"
            or "movement/activity/occupation aspects"; they may also include "psychological/behavioral
            aspects," "mental/higher brain function aspects," "environmental factors,"
            etc. When describing multiple factors, provide feedback that suggests
            priority within a natural flow of text while explaining connections between
            factors.


            ##Notes for Providing Feedback:

            Do not output comments regarding "impact on areas other than the focus
            point" or "the need for intervention (approach) to the problems."

            Do not output comments such as "There is no description of XX factor"
            or "You should limit description to XX factor."


            # Output

            Please output in the specified JSON schema format.'
        - id: 51eb1ae2-5271-49a5-9009-96df1847e8fc
          role: user
          text: '{{#sys.query#}}'
        selected: false
        title: LLM step3
        type: llm
        variables: []
        vision:
          configs:
            detail: high
            variable_selector:
            - sys
            - files
          enabled: false
      height: 86
      id: '17399631330550'
      position:
        x: 2754.821607040743
        y: 265.6739273932947
      positionAbsolute:
        x: 2754.821607040743
        y: 265.6739273932947
      selected: false
      sourcePosition: right
      targetPosition: left
      type: custom
      width: 241
    - data:
        answer: 'Checkpoint: Step3 Break down the focus point identified in Step 2
          and explain the specific problems.


          Determination: Pass

          Comments: {{#17403681156410.comment#}}


          Proceeding to the next step for review.


          '
        desc: ''
        selected: false
        title: Answer 7
        type: answer
        variables: []
      height: 180
      id: '1739964121594'
      position:
        x: 3308.756742058479
        y: 160.24511739767564
      positionAbsolute:
        x: 3308.756742058479
        y: 160.24511739767564
      selected: false
      sourcePosition: right
      targetPosition: left
      type: custom
      width: 241
    - data:
        answer: 'Checkpoint: Step3 Break down the focus point identified in Step 2
          and explain the specific problems.


          Determination: Needs Revision

          Comments:{{#17403681156410.comment#}}


          Please revise and resubmit your report.'
        desc: ''
        selected: false
        title: Answer 8
        type: answer
        variables: []
      height: 180
      id: '1739964133684'
      position:
        x: 3308.756742058479
        y: 349.12541459990416
      positionAbsolute:
        x: 3308.756742058479
        y: 349.12541459990416
      selected: false
      sourcePosition: right
      targetPosition: left
      type: custom
      width: 241
    - data:
        answer: 'An error has occurred.

          Please resend your report.


          If the error occurs three times in a row, please contact the administrator.'
        desc: ''
        selected: false
        title: Answer 9
        type: answer
        variables: []
      height: 146
      id: '1739964172924'
      position:
        x: 3308.756742058479
        y: 541.2572250489186
      positionAbsolute:
        x: 3308.756742058479
        y: 541.2572250489186
      selected: false
      sourcePosition: right
      targetPosition: left
      type: custom
      width: 241
    - data:
        context:
          enabled: false
          variable_selector: []
        desc: ''
        model:
          completion_params:
            frequency_penalty: 0.5
            json_schema: "{\n  \"name\": \"evaluation_result\",\n  \"schema\": {\n\
              \    \"type\": \"object\",\n    \"properties\": {\n      \"result\"\
              : {\n        \"type\": \"boolean\",\n        \"description\": \"Whether\
              \ it passes. true means pass, false means revision required.\"\n   \
              \   },\n      \"comment\": {\n        \"type\": \"string\",\n      \
              \  \"description\": \"Detailed feedback.\"\n      }\n    },\n    \"\
              required\": [\"result\", \"comment\"]\n  }\n}"
            max_tokens: 10000
            presence_penalty: 0.5
            reasoning_effort: medium
            response_format: json_schema
            temperature: 0.2
            top_p: 0.75
          mode: chat
          name: o4-mini
          provider: langgenius/openai/openai
        prompt_template:
        - id: 6ca52aca-385f-4c61-a632-f93cb95e6cd4
          role: system
          text: '{{#1744542123790.output#}}

             

            #Checkpoint

            Step4：Comparison with Physical Therapy or Occupational Therapy Evaluation


            ##Purpose: For each problem stated in Step 3, include descriptions that
            compare with rehabilitation evaluation results.


            ##Criteria:

            Even without specific scores or numerical values from quantitative assessments,
            determine it as "Pass" if qualitative assessments are included. However,
            descriptions combining quantitative assessments are more desirable.

            If there is no description related to rehabilitation evaluation, determine
            it as "Needs Revision."


            ##Important Points for Feedback:

            The causes of patient problems may involve multiple factors such as "physical
            function," "psychological/behavioral aspects," "mental/higher brain function
            aspects," and "environmental factors." Therefore, confirm whether overall
            evaluation results are reflected without limiting to specific factors.

            Confirm whether rehabilitation evaluations are appropriately selected
            based on the case characteristics, disease characteristics, focus point,
            and problems. Also, specifically point out any missing evaluations.

            Provide feedback that incorporates qualitative assessment perspectives,
            such as patient subjective experiences, background, observations during
            movement, and patient responses during rehabilitation evaluation, not
            just comments based on quantitative evaluation results.


            ##Notes for Providing Feedback:

            Descriptions of temporal changes in evaluation results are not required.


            # Output

            Please output in the specified JSON schema format.'
        - id: 8fadbaac-754d-413c-9a8e-7c5d3fef418d
          role: user
          text: '{{#sys.query#}}'
        selected: true
        title: LLM step4
        type: llm
        variables: []
        vision:
          configs:
            detail: high
            variable_selector:
            - sys
            - files
          enabled: false
      height: 86
      id: '17399642029200'
      position:
        x: 3575.8781326245316
        y: 265.6739273932947
      positionAbsolute:
        x: 3575.8781326245316
        y: 265.6739273932947
      selected: true
      sourcePosition: right
      targetPosition: left
      type: custom
      width: 241
    - data:
        answer: 'Checkpoint: Step4 For each problem stated in Step 3, include descriptions
          that compare with rehabilitation evaluation results.


          Determination: Pass

          Comments: {{#17403930780290.comment#}}


          Proceeding to the next step for review.

          '
        desc: ''
        selected: false
        title: Answer 10
        type: answer
        variables: []
      height: 180
      id: '1739964362007'
      position:
        x: 4163.995986085092
        y: 160.24511739767564
      positionAbsolute:
        x: 4163.995986085092
        y: 160.24511739767564
      selected: false
      sourcePosition: right
      targetPosition: left
      type: custom
      width: 241
    - data:
        answer: 'Checkpoint: Step4 For each problem stated in Step 3, include descriptions
          that compare with rehabilitation evaluation results.


          Determination: Needs Revision

          Comments: {{#17403930780290.comment#}}


          修正後、レポートを再提出してください。'
        desc: ''
        selected: false
        title: Answer 11
        type: answer
        variables: []
      height: 196
      id: '1739964377499'
      position:
        x: 4163.995986085092
        y: 384.65534029934696
      positionAbsolute:
        x: 4163.995986085092
        y: 384.65534029934696
      selected: false
      sourcePosition: right
      targetPosition: left
      type: custom
      width: 241
    - data:
        answer: 'An error has occurred.

          Please resend your report.


          If the error occurs three times in a row, please contact the administrator.'
        desc: ''
        selected: false
        title: Answer 12
        type: answer
        variables: []
      height: 146
      id: '17399644084120'
      position:
        x: 4176.450761731421
        y: 633.3772541201631
      positionAbsolute:
        x: 4176.450761731421
        y: 633.3772541201631
      selected: false
      sourcePosition: right
      targetPosition: left
      type: custom
      width: 241
    - data:
        context:
          enabled: false
          variable_selector: []
        desc: ''
        model:
          completion_params:
            frequency_penalty: 0.5
            max_tokens: 10000
            presence_penalty: 0.5
            reasoning_effort: low
            temperature: 0.2
            top_p: 0.75
          mode: chat
          name: o4-mini
          provider: langgenius/openai/openai
        prompt_template:
        - id: 6ca52aca-385f-4c61-a632-f93cb95e6cd4
          role: system
          text: '# Role The following input is a case report written by a novice staff
            member. Your mission is to provide feedback to help produce a clinically
            meaningful and readable, high-quality case report.


            # Rules

            Review the submitted report, verify whether the following checkpoints
            are addressed in the text, and provide feedback.


            ＃Checkpoint

            Step5：Key Points for Improvement


            ##Purpose: Describe "rehabilitation treatment programs" and "prognosis
            prediction for the case."


            ##Criteria:

            For Step 5, output "Advice" as the determination result. Comments stating
            that the content is insufficient are not needed.


            ##Important Points for Feedback:

            If there is a description of "rehabilitation treatment programs," positively
            evaluate that point. Additionally, considering the case''s individuality
            (abilities, disease characteristics, current challenges, etc.), propose
            1-2 valid rehabilitation treatment contents based on prior research.

            If there is even a slight description of "prognosis prediction for the
            case," positively evaluate that point. Then, if there is no description
            of prognosis prediction based on prior research, convey that "evidence-based
            prognosis prediction is important for enhancing the reliability of clinical
            judgment and for providing convincing explanations to patients and families,"
            and propose 1-2 reference articles.


            ##Notes for Providing Feedback:

            When proposing prior research, adopt English-language papers and prioritize
            reliable academic papers, guidelines, and textbooks.

            Include title, author, publication year, and journal (or source) in the
            reference information. If possible, also provide DOI or URL.


            #Output

            Always output in the following format:

            (Checkpoint: Describe "rehabilitation treatment programs" and "prognosis
            prediction for the case.")

            (Determination Result: Advice)

            (Comments: Detailed feedback)

            '
        - id: 9f660201-8f9a-4bc9-9e5d-92eb4fce9424
          role: user
          text: '{{#sys.query#}}'
        selected: false
        title: LLM step5
        type: llm
        variables: []
        vision:
          configs:
            detail: high
            variable_selector:
            - sys
            - files
          enabled: false
      height: 86
      id: '17399644316890'
      position:
        x: 4457.336620036077
        y: 265.6739273932947
      positionAbsolute:
        x: 4457.336620036077
        y: 265.6739273932947
      selected: false
      sourcePosition: right
      targetPosition: left
      type: custom
      width: 241
    - data:
        answer: '{{#17399644316890.text#}}


          "My feedback only checks for internal consistency and whether the submitted
          content meets the minimum structural requirements. Please have your instructor
          confirm whether the pathophysiological interpretation of each case is appropriate."

          "That concludes my feedback. Next, please proceed to proofreading the completed
          report. Thank you for your effort."'
        desc: ''
        selected: false
        title: Answer 13
        type: answer
        variables: []
      height: 260
      id: '1739964592715'
      position:
        x: 4751.8190488093405
        y: 268.9861132491141
      positionAbsolute:
        x: 4751.8190488093405
        y: 268.9861132491141
      selected: false
      sourcePosition: right
      targetPosition: left
      type: custom
      width: 241
    - data:
        code: "import json\nimport re\n\ndef main(text: str) -> dict:\n    \"\"\"\n\
          \    Main function for Dify's Function node.\n    The argument 'text' receives\
          \ a JSON string containing an outer JSON with a \"text\" key.\n    \"\"\"\
          \n    try:\n        # Parse the outer JSON\n        outer_data = json.loads(text)\n\
          \        inner_json_str = outer_data.get(\"text\", \"\").strip()\n\n   \
          \     # Parse the inner JSON string\n        inner_data = json.loads(inner_json_str)\n\
          \n        result = inner_data.get(\"result\")\n        comment = inner_data.get(\"\
          comment\")\n\n        if isinstance(result, bool) and isinstance(comment,\
          \ str):\n            # Successfully extracted\n            result = \"true\"\
          \ if result else \"false\"  # Convert from boolean to string\n         \
          \   comment = comment.replace(\"\\\\n\", \"\\n\")\n            return {\n\
          \                \"result\": result,\n                \"comment\": comment\n\
          \            }\n\n        raise ValueError(\"Required fields are missing\
          \ or format is invalid.\")\n\n    except Exception as e:\n        # Fallback:\
          \ Extract using regular expressions\n        result_match = re.search(r'\"\
          result\"\\s*:\\s*(true|false)', text, re.IGNORECASE)\n        comment_match\
          \ = re.search(r'\"comment\"\\s*:\\s*\"(.+?)\"(?:,|\\n|\\})', text, re.DOTALL)\n\
          \n        result = result_match.group(1) if result_match else \"false\"\n\
          \        comment = comment_match.group(1).replace(\"\\\\n\", \"\\n\") if\
          \ comment_match else \"\"\n\n        return {\n            \"result\": result,\
          \  # Changed to string type\n            \"comment\": comment\n        }"
        code_language: python3
        desc: ''
        outputs:
          comment:
            children: null
            type: string
          result:
            children: null
            type: string
        selected: false
        title: Code
        type: code
        variables:
        - value_selector:
          - llm
          - text
          variable: text
      height: 50
      id: '1740113756139'
      position:
        x: 974.2793766542418
        y: 398.72242480453554
      positionAbsolute:
        x: 974.2793766542418
        y: 398.72242480453554
      selected: false
      sourcePosition: right
      targetPosition: left
      type: custom
      width: 241
    - data:
        context:
          enabled: false
          variable_selector: []
        desc: ''
        model:
          completion_params:
            frequency_penalty: 0.5
            json_schema: "{\n  \"name\": \"evaluation_result\",\n  \"schema\": {\n\
              \    \"type\": \"object\",\n    \"properties\": {\n      \"result\"\
              : {\n        \"type\": \"boolean\",\n        \"description\": \"Whether\
              \ it passes. true means pass, false means revision required.\"\n   \
              \   },\n      \"comment\": {\n        \"type\": \"string\",\n      \
              \  \"description\": \"Detailed feedback.\"\n      }\n    },\n    \"\
              required\": [\"result\", \"comment\"]\n  }\n}"
            max_tokens: 10000
            presence_penalty: 0.5
            reasoning_effort: medium
            response_format: json_schema
            temperature: 0.2
            top_p: 0.75
          mode: chat
          name: o4-mini
          provider: langgenius/openai/openai
        prompt_template:
        - id: 6ca52aca-385f-4c61-a632-f93cb95e6cd4
          role: system
          text: '{{#1744542123790.output#}}


            #Checkpoint

            Step2：Focus Point

            ##Purpose: Clarify the focus point of the report and the reason for selecting
            it.


            ##Criteria:

            If the focus point is clear and the reason is suggested in some form,
            determine it as "Pass." However, even without an explicit declaration
            of the focus point (e.g., "I focused on..."), if the reader can infer
            the focus point from the context, also determine it as "Pass."

            If the focus point is unclear and the reason cannot be discerned, determine
            it as "Needs Revision."

            The focus point is not limited to "physical function" or "movement/activity/occupation";
            it may also include "psychological/behavioral aspects," "mental/higher
            brain function aspects," "environmental factors," etc.


            ##Important Points for Feedback:

            Confirm whether the focus point is considered based on factors such as
            "interrelationships among ICF categories," "wishes of the patient and
            family," and "lifestyle before illness and current lifestyle," and whether
            the reasoning is provided.

            Evaluate whether the selected focus point is appropriate for the target
            case.


            ##Notes for Providing Feedback:

            Avoid comparisons with other possibilities.

            Explicit ICF codes are not required.

            Even when encouraging a long-term perspective or comprehensive consideration,
            provide feedback within the scope of the selected focus point.


            ##Step 2 Rule: When outputting comments, insert one paragraph break at
            the beginning, then output: "I understand that the focus point you selected
            is [XX]. Is this correct? If incorrect, please resubmit the report with
            ''The focus point is [XXX]'' added at the beginning." This is to confirm
            there is no discrepancy with the author''s intended focus point and to
            provide appropriate feedback. After that, insert another paragraph break
            before outputting the feedback comments.


            # Output

            Please output in the specified JSON schema format.'
        - id: 81a304b8-cdd4-413c-a77e-c89e8495a7c0
          role: user
          text: '{{#sys.query#}}'
        selected: false
        title: 'LLM step2 '
        type: llm
        variables: []
        vision:
          configs:
            detail: high
            variable_selector:
            - sys
            - files
          enabled: false
      height: 86
      id: '17403668404360'
      position:
        x: 1895.5915233434553
        y: 265.6739273932947
      positionAbsolute:
        x: 1895.5915233434553
        y: 265.6739273932947
      selected: false
      sourcePosition: right
      targetPosition: left
      type: custom
      width: 241
    - data:
        code: "import json\nimport re\n\ndef main(text: str) -> dict:\n    \"\"\"\n\
          \    Main function for Dify's Function node.\n    The argument 'text' receives\
          \ a JSON string containing an outer JSON with a \"text\" key.\n    \"\"\"\
          \n    try:\n        # Parse the outer JSON\n        outer_data = json.loads(text)\n\
          \        inner_json_str = outer_data.get(\"text\", \"\").strip()\n\n   \
          \     # Parse the inner JSON string\n        inner_data = json.loads(inner_json_str)\n\
          \n        result = inner_data.get(\"result\")\n        comment = inner_data.get(\"\
          comment\")\n\n        if isinstance(result, bool) and isinstance(comment,\
          \ str):\n            # Successfully extracted\n            result = \"true\"\
          \ if result else \"false\"  # Convert from boolean to string\n         \
          \   comment = comment.replace(\"\\\\n\", \"\\n\")\n            return {\n\
          \                \"result\": result,\n                \"comment\": comment\n\
          \            }\n\n        raise ValueError(\"Required fields are missing\
          \ or format is invalid.\")\n\n    except Exception as e:\n        # Fallback:\
          \ Extract using regular expressions\n        result_match = re.search(r'\"\
          result\"\\s*:\\s*(true|false)', text, re.IGNORECASE)\n        comment_match\
          \ = re.search(r'\"comment\"\\s*:\\s*\"(.+?)\"(?:,|\\n|\\})', text, re.DOTALL)\n\
          \n        result = result_match.group(1) if result_match else \"false\"\n\
          \        comment = comment_match.group(1).replace(\"\\\\n\", \"\\n\") if\
          \ comment_match else \"\"\n\n        return {\n            \"result\": result,\
          \  # Changed to string type\n            \"comment\": comment\n        }"
        code_language: python3
        desc: ''
        outputs:
          comment:
            children: null
            type: string
          result:
            children: null
            type: string
        selected: false
        title: Code 2
        type: code
        variables:
        - value_selector:
          - '17403668404360'
          - text
          variable: text
      height: 50
      id: '17403672137170'
      position:
        x: 1895.5915233434553
        y: 384.65534029934696
      positionAbsolute:
        x: 1895.5915233434553
        y: 384.65534029934696
      selected: false
      sourcePosition: right
      targetPosition: left
      type: custom
      width: 241
    - data:
        cases:
        - case_id: 'true'
          conditions:
          - comparison_operator: contains
            id: cb8967ec-1657-4bbc-8c28-82a864ddab67
            value: 'true'
            varType: string
            variable_selector:
            - '17403672137170'
            - result
          id: 'true'
          logical_operator: or
        - case_id: e60db229-7cee-4d49-9aae-07c16e6345a9
          conditions:
          - comparison_operator: contains
            id: bbab631b-0a31-4b50-9af4-0d19e9419287
            value: 'false'
            varType: string
            variable_selector:
            - '17403672137170'
            - result
          id: e60db229-7cee-4d49-9aae-07c16e6345a9
          logical_operator: and
        desc: ''
        selected: false
        title: IF/ELSE 2
        type: if-else
      height: 170
      id: '17403674144560'
      position:
        x: 2181.7190419486924
        y: 265.6739273932947
      positionAbsolute:
        x: 2181.7190419486924
        y: 265.6739273932947
      selected: false
      sourcePosition: right
      targetPosition: left
      type: custom
      width: 241
    - data:
        code: "import json\nimport re\n\ndef main(text: str) -> dict:\n    \"\"\"\n\
          \    Main function for Dify's Function node.\n    The argument 'text' receives\
          \ a JSON string containing an outer JSON with a \"text\" key.\n    \"\"\"\
          \n    try:\n        # Parse the outer JSON\n        outer_data = json.loads(text)\n\
          \        inner_json_str = outer_data.get(\"text\", \"\").strip()\n\n   \
          \     # Parse the inner JSON string\n        inner_data = json.loads(inner_json_str)\n\
          \n        result = inner_data.get(\"result\")\n        comment = inner_data.get(\"\
          comment\")\n\n        if isinstance(result, bool) and isinstance(comment,\
          \ str):\n            # Successfully extracted\n            result = \"true\"\
          \ if result else \"false\"  # Convert from boolean to string\n         \
          \   comment = comment.replace(\"\\\\n\", \"\\n\")\n            return {\n\
          \                \"result\": result,\n                \"comment\": comment\n\
          \            }\n\n        raise ValueError(\"Required fields are missing\
          \ or format is invalid.\")\n\n    except Exception as e:\n        # Fallback:\
          \ Extract using regular expressions\n        result_match = re.search(r'\"\
          result\"\\s*:\\s*(true|false)', text, re.IGNORECASE)\n        comment_match\
          \ = re.search(r'\"comment\"\\s*:\\s*\"(.+?)\"(?:,|\\n|\\})', text, re.DOTALL)\n\
          \n        result = result_match.group(1) if result_match else \"false\"\n\
          \        comment = comment_match.group(1).replace(\"\\\\n\", \"\\n\") if\
          \ comment_match else \"\"\n\n        return {\n            \"result\": result,\
          \  # Changed to string type\n            \"comment\": comment\n        }"
        code_language: python3
        desc: ''
        outputs:
          comment:
            children: null
            type: string
          result:
            children: null
            type: string
        selected: false
        title: Code 3
        type: code
        variables:
        - value_selector:
          - '17399631330550'
          - text
          variable: text
      height: 50
      id: '17403681156410'
      position:
        x: 2754.821607040743
        y: 384.65534029934696
      positionAbsolute:
        x: 2754.821607040743
        y: 384.65534029934696
      selected: false
      sourcePosition: right
      targetPosition: left
      type: custom
      width: 241
    - data:
        cases:
        - case_id: 'true'
          conditions:
          - comparison_operator: contains
            id: cb8967ec-1657-4bbc-8c28-82a864ddab67
            value: 'true'
            varType: string
            variable_selector:
            - '17403681156410'
            - result
          id: 'true'
          logical_operator: or
        - case_id: e60db229-7cee-4d49-9aae-07c16e6345a9
          conditions:
          - comparison_operator: contains
            id: bbab631b-0a31-4b50-9af4-0d19e9419287
            value: 'false'
            varType: string
            variable_selector:
            - '17403681156410'
            - result
          id: e60db229-7cee-4d49-9aae-07c16e6345a9
          logical_operator: and
        desc: ''
        selected: false
        title: IF/ELSE 3
        type: if-else
      height: 170
      id: '17403681898870'
      position:
        x: 3034.218666859505
        y: 265.6739273932947
      positionAbsolute:
        x: 3034.218666859505
        y: 265.6739273932947
      selected: false
      sourcePosition: right
      targetPosition: left
      type: custom
      width: 241
    - data:
        code: "import json\nimport re\n\ndef main(text: str) -> dict:\n    \"\"\"\n\
          \    Main function for Dify's Function node.\n    The argument 'text' receives\
          \ a JSON string containing an outer JSON with a \"text\" key.\n    \"\"\"\
          \n    try:\n        # Parse the outer JSON\n        outer_data = json.loads(text)\n\
          \        inner_json_str = outer_data.get(\"text\", \"\").strip()\n\n   \
          \     # Parse the inner JSON string\n        inner_data = json.loads(inner_json_str)\n\
          \n        result = inner_data.get(\"result\")\n        comment = inner_data.get(\"\
          comment\")\n\n        if isinstance(result, bool) and isinstance(comment,\
          \ str):\n            # Successfully extracted\n            result = \"true\"\
          \ if result else \"false\"  # Convert from boolean to string\n         \
          \   comment = comment.replace(\"\\\\n\", \"\\n\")\n            return {\n\
          \                \"result\": result,\n                \"comment\": comment\n\
          \            }\n\n        raise ValueError(\"Required fields are missing\
          \ or format is invalid.\")\n\n    except Exception as e:\n        # Fallback:\
          \ Extract using regular expressions\n        result_match = re.search(r'\"\
          result\"\\s*:\\s*(true|false)', text, re.IGNORECASE)\n        comment_match\
          \ = re.search(r'\"comment\"\\s*:\\s*\"(.+?)\"(?:,|\\n|\\})', text, re.DOTALL)\n\
          \n        result = result_match.group(1) if result_match else \"false\"\n\
          \        comment = comment_match.group(1).replace(\"\\\\n\", \"\\n\") if\
          \ comment_match else \"\"\n\n        return {\n            \"result\": result,\
          \  # Changed to string type\n            \"comment\": comment\n        }"
        code_language: python3
        desc: ''
        outputs:
          comment:
            children: null
            type: string
          result:
            children: null
            type: string
        selected: false
        title: Code 4
        type: code
        variables:
        - value_selector:
          - '17399642029200'
          - text
          variable: text
      height: 50
      id: '17403930780290'
      position:
        x: 3575.8781326245316
        y: 384.65534029934696
      positionAbsolute:
        x: 3575.8781326245316
        y: 384.65534029934696
      selected: false
      sourcePosition: right
      targetPosition: left
      type: custom
      width: 241
    - data:
        cases:
        - case_id: 'true'
          conditions:
          - comparison_operator: contains
            id: cb8967ec-1657-4bbc-8c28-82a864ddab67
            value: 'true'
            varType: string
            variable_selector:
            - '17403930780290'
            - result
          id: 'true'
          logical_operator: or
        - case_id: e60db229-7cee-4d49-9aae-07c16e6345a9
          conditions:
          - comparison_operator: contains
            id: bbab631b-0a31-4b50-9af4-0d19e9419287
            value: 'false'
            varType: string
            variable_selector:
            - '17403930780290'
            - result
          id: e60db229-7cee-4d49-9aae-07c16e6345a9
          logical_operator: and
        desc: ''
        selected: false
        title: IF/ELSE 4
        type: if-else
      height: 170
      id: '17403931622230'
      position:
        x: 3888.5659901185973
        y: 265.6739273932947
      positionAbsolute:
        x: 3888.5659901185973
        y: 265.6739273932947
      selected: false
      sourcePosition: right
      targetPosition: left
      type: custom
      width: 241
    - data:
        desc: ''
        selected: false
        template: "#Role\r\nThe following input will be a case report written by a\
          \ novice rehabilitation staff member. Your mission is to provide feedback\
          \ to help produce a clinically meaningful and readable, high-quality case\
          \ report.\r\n\r\n#Rules\r\n- Review the submitted report and verify whether\
          \ the following checkpoints are addressed in the text. Based on this review,\
          \ determine whether the content is \"Pass\" or \"Needs Revision.\"\r\n-\
          \ If the result is \"Needs Revision,\" first briefly explain the reason.\
          \ Then, provide specific suggestions (not summaries) in a prioritized and\
          \ organized manner for areas that need improvement.\r\n- Even if the result\
          \ is \"Pass,\" provide logical improvement suggestions to further enhance\
          \ the quality, presented concisely and specifically.\r\n- Explain step by\
          \ step, proposing partial example sentences as needed.\r\n- Provide feedback\
          \ based on the premise of writing in flowing prose using appropriate conjunctions\
          \ and transitional words, rather than figures, tables, bullet points, or\
          \ numbered lists.\r\n- There are multiple checkpoints, and you will be asked\
          \ to review the specified step. Therefore, avoid feedback comments that\
          \ prompt descriptions in different steps. (Example to avoid: \"Focus on\
          \ interpreting the intervention results in Step X, and save the introduction\
          \ of references for subsequent steps.\")\r\n"
        title: Template
        type: template-transform
        variables:
        - value_selector:
          - sys
          - query
          variable: report
      height: 50
      id: '1744542123790'
      position:
        x: 674.2793766542418
        y: 284.22446986305675
      positionAbsolute:
        x: 674.2793766542418
        y: 284.22446986305675
      selected: false
      sourcePosition: right
      targetPosition: left
      type: custom
      width: 241
    - data:
        author: yuuto
        desc: ''
        height: 122
        selected: false
        showAuthor: true
        text: '{"root":{"children":[{"children":[{"detail":0,"format":1,"mode":"normal","style":"","text":"Template
          Node","type":"text","version":1}],"direction":null,"format":"","indent":0,"type":"paragraph","version":1,"textFormat":1,"textStyle":""},{"children":[{"detail":0,"format":0,"mode":"normal","style":"","text":"This
          template eliminates the need to copy and paste the same text into each LLM
          node.","type":"text","version":1}],"direction":null,"format":"","indent":0,"type":"paragraph","version":1,"textFormat":0,"textStyle":""}],"direction":null,"format":"","indent":0,"type":"root","version":1,"textFormat":1}}'
        theme: blue
        title: ''
        type: ''
        width: 244
      height: 122
      id: '1768895316988'
      position:
        x: 674.1172361356779
        y: 353.77732354359773
      positionAbsolute:
        x: 674.1172361356779
        y: 353.77732354359773
      sourcePosition: right
      targetPosition: left
      type: custom-note
      width: 244
    - data:
        author: yuuto
        desc: ''
        height: 127
        selected: false
        showAuthor: true
        text: '{"root":{"children":[{"children":[{"detail":0,"format":1,"mode":"normal","style":"","text":"LLM","type":"text","version":1},{"detail":0,"format":0,"mode":"normal","style":"","text":"
          ","type":"text","version":1},{"detail":0,"format":1,"mode":"normal","style":"","text":"Node","type":"text","version":1}],"direction":null,"format":"","indent":0,"type":"paragraph","version":1,"textFormat":1,"textStyle":""},{"children":[{"detail":0,"format":0,"mode":"normal","style":"","text":"Customize
          the meta-prompts as needed to suit your specific clinical domain and educational
          objectives.","type":"text","version":1}],"direction":null,"format":"","indent":0,"type":"paragraph","version":1,"textFormat":0,"textStyle":""}],"direction":null,"format":"","indent":0,"type":"root","version":1}}'
        theme: blue
        title: ''
        type: ''
        width: 248
      height: 127
      id: '1768895331436'
      position:
        x: 974.2793766542418
        y: 140.05577264257965
      positionAbsolute:
        x: 974.2793766542418
        y: 140.05577264257965
      selected: false
      sourcePosition: right
      targetPosition: left
      type: custom-note
      width: 248
    - data:
        author: yuuto
        desc: ''
        height: 111
        selected: false
        showAuthor: true
        text: '{"root":{"children":[{"children":[{"detail":0,"format":1,"mode":"normal","style":"","text":"Code
          Explanation","type":"text","version":1}],"direction":null,"format":"","indent":0,"type":"paragraph","version":1,"textFormat":1,"textStyle":""},{"children":[{"detail":0,"format":0,"mode":"normal","style":"","text":"This
          function parses the LLM output to extract ","type":"text","version":1},{"detail":0,"format":16,"mode":"normal","style":"","text":"result","type":"text","version":1},{"detail":0,"format":0,"mode":"normal","style":"","text":"
          and ","type":"text","version":1},{"detail":0,"format":16,"mode":"normal","style":"","text":"comment","type":"text","version":1},{"detail":0,"format":0,"mode":"normal","style":"","text":".","type":"text","version":1}],"direction":null,"format":"","indent":0,"type":"paragraph","version":1,"textFormat":0,"textStyle":""}],"direction":null,"format":"","indent":0,"type":"root","version":1,"textFormat":1}}'
        theme: blue
        title: ''
        type: ''
        width: 247
      height: 111
      id: '1768895361338'
      position:
        x: 974.2793766542418
        y: 464.60347800176646
      positionAbsolute:
        x: 974.2793766542418
        y: 464.60347800176646
      selected: false
      sourcePosition: right
      targetPosition: left
      type: custom-note
      width: 247
    - data:
        author: yuuto
        desc: ''
        height: 173
        selected: false
        showAuthor: true
        text: '{"root":{"children":[{"children":[{"detail":0,"format":1,"mode":"normal","style":"","text":"IF/ELSE
          Node","type":"text","version":1}],"direction":null,"format":"","indent":0,"type":"paragraph","version":1,"textFormat":1,"textStyle":""},{"children":[{"detail":0,"format":0,"mode":"normal","style":"","text":"This
          node branches into three paths based on the ","type":"text","version":1},{"detail":0,"format":16,"mode":"normal","style":"","text":"result","type":"text","version":1},{"detail":0,"format":0,"mode":"normal","style":"","text":"
          value:","type":"text","version":1}],"direction":null,"format":"","indent":0,"type":"paragraph","version":1,"textFormat":0,"textStyle":""},{"children":[{"children":[{"detail":0,"format":1,"mode":"normal","style":"","text":"\"true\":","type":"text","version":1},{"detail":0,"format":0,"mode":"normal","style":"","text":"
          Pass","type":"text","version":1}],"direction":null,"format":"","indent":0,"type":"listitem","version":1,"textFormat":1,"value":1},{"children":[{"detail":0,"format":1,"mode":"normal","style":"","text":"\"false\":","type":"text","version":1},{"detail":0,"format":0,"mode":"normal","style":"","text":"
          Revision required","type":"text","version":1}],"direction":null,"format":"","indent":0,"type":"listitem","version":1,"textFormat":1,"value":2},{"children":[{"detail":0,"format":1,"mode":"normal","style":"","text":"Other:","type":"text","version":1},{"detail":0,"format":0,"mode":"normal","style":"","text":"
          Error message","type":"text","version":1}],"direction":null,"format":"","indent":0,"type":"listitem","version":1,"textFormat":1,"value":3}],"direction":null,"format":"","indent":0,"type":"list","version":1,"textFormat":1,"listType":"bullet","start":1,"tag":"ul"}],"direction":null,"format":"","indent":0,"type":"root","version":1,"textFormat":1}}'
        theme: blue
        title: ''
        type: ''
        width: 246
      height: 173
      id: '1768895400269'
      position:
        x: 1294.2113546483017
        y: 469.25226218331534
      positionAbsolute:
        x: 1294.2113546483017
        y: 469.25226218331534
      selected: false
      sourcePosition: right
      targetPosition: left
      type: custom-note
      width: 246
    - data:
        author: yuuto
        desc: ''
        height: 153
        selected: false
        showAuthor: true
        text: '{"root":{"children":[{"children":[{"detail":0,"format":1,"mode":"normal","style":"","text":"LLM
          Node","type":"text","version":1}],"direction":null,"format":"","indent":0,"type":"paragraph","version":1,"textFormat":0,"textStyle":""},{"children":[{"detail":0,"format":0,"mode":"normal","style":"","text":"In
          this step, the system provides feedback as advisory suggestions. It does
          not evaluate whether the draft passes or requires revision.","type":"text","version":1}],"direction":null,"format":"","indent":0,"type":"paragraph","version":1,"textFormat":0,"textStyle":""}],"direction":null,"format":"","indent":0,"type":"root","version":1,"textFormat":1}}'
        theme: blue
        title: ''
        type: ''
        width: 240
      height: 153
      id: '1768895686354'
      position:
        x: 4465.891850862548
        y: 384.65534029934696
      positionAbsolute:
        x: 4465.891850862548
        y: 384.65534029934696
      selected: false
      sourcePosition: right
      targetPosition: left
      type: custom-note
      width: 240
    viewport:
      x: -2714.4464829347176
      y: 34.76893976721749
      zoom: 0.7571146096503621
  rag_pipeline_variables: []
