# Supplementary material for: Developing a Large Language Model–Based Feedback System for Case Report Writing in Rehabilitation Education: Tutorial
Source: JMIR Med Educ. 2026 Jun 15;12:e76924. doi: 10.2196/76924 (PMC13315997; doi:10.2196/76924)
Supplement: Multimedia Appendix 3 [file mededu_v12i1e76924_app3.zip › Proofreading Bot.yml]

app:
  description: Corrects grammatical errors and improves clarity by standardizing the
    text to a formal academic style without altering the clinical meaning.
  icon: fab352df-811b-4c8d-bc93-3a6355c0109a
  icon_background: '#FFEAD5'
  mode: advanced-chat
  name: Proofreading Bot
  use_icon_as_answer_icon: true
dependencies:
- current_identifier: null
  type: marketplace
  value:
    marketplace_plugin_unique_identifier: langgenius/openai:0.2.8@aae2be0913b8c6f0b80cff58e08d7a8b4c214569b41778413fcaea204561ff16
    version: null
kind: app
version: 0.5.0
workflow:
  conversation_variables: []
  environment_variables: []
  features:
    file_upload:
      allowed_file_extensions:
      - .JPG
      - .JPEG
      - .PNG
      - .GIF
      - .WEBP
      - .SVG
      allowed_file_types:
      - image
      allowed_file_upload_methods:
      - local_file
      - remote_url
      enabled: false
      fileUploadConfig:
        attachment_image_file_size_limit: 2
        audio_file_size_limit: 50
        batch_count_limit: 5
        file_size_limit: 15
        file_upload_limit: 50
        image_file_batch_limit: 10
        image_file_size_limit: 10
        single_chunk_attachment_limit: 10
        video_file_size_limit: 100
        workflow_file_upload_limit: 10
      image:
        enabled: false
        number_limits: 3
        transfer_methods:
        - local_file
        - remote_url
      number_limits: 3
    opening_statement: ''
    retriever_resource:
      enabled: true
    sensitive_word_avoidance:
      enabled: false
    speech_to_text:
      enabled: false
    suggested_questions: []
    suggested_questions_after_answer:
      enabled: false
    text_to_speech:
      enabled: false
      language: ''
      voice: ''
  graph:
    edges:
    - data:
        sourceType: start
        targetType: llm
      id: 1768531450994-llm
      selected: false
      source: '1768531450994'
      sourceHandle: source
      target: llm
      targetHandle: target
      type: custom
    - data:
        sourceType: llm
        targetType: answer
      id: llm-answer
      selected: false
      source: llm
      sourceHandle: source
      target: answer
      targetHandle: target
      type: custom
    nodes:
    - data:
        selected: false
        title: Start
        type: start
        variables: []
      height: 71
      id: '1768531450994'
      position:
        x: 80
        y: 282
      positionAbsolute:
        x: 80
        y: 282
      selected: false
      sourcePosition: right
      targetPosition: left
      type: custom
      width: 242
    - data:
        context:
          enabled: false
          variable_selector: []
        model:
          completion_params:
            reasoning_effort: high
          mode: chat
          name: o3
          provider: langgenius/openai/openai
        prompt_template:
        - id: 4785d72b-7675-454a-9399-1c99a727c90c
          role: system
          text: '# Role

            You are an AI editor in the rehabilitation field with a keen eye for detail
            and deep understanding of language, style, and grammar. The following
            input is a case report written by a novice rehabilitation staff member.
            Your job is to refine and improve the submitted case report, providing
            advanced copy-editing techniques and suggestions to enhance the overall
            quality of the text to make it suitable for academic publication.


            # Flow

            Follow the steps below to proofread the submitted report. Feedback comments
            should be output with specific revision suggestions for each step without
            summarizing, even if lengthy. However, comments about correcting punctuation
            marks are not needed. Also, make revisions only within the content described
            in the submitted text. Do not add content that is not in the original
            text without permission.


            1. Read the content carefully and identify areas that need improvement
            in terms of "grammar," "punctuation," "spelling," "syntax," and "style."
            Then provide specific and actionable suggestions to refine the text. Dates
            and names are acceptable in any format as long as they are anonymized
            (e.g., Year X, Day Z+10, Person A).


            2. Abbreviations do not need to include full names or explanations. Regarding
            "style," ensure consistent formal academic tone throughout the text.


            3.Provide improvement suggestions for word choice, sentence structure,
            and phrasing to enhance clarity, conciseness, and impact. However, avoid
            descriptions using bullet points or numbered lists such as "the following
            are considered." Use appropriate conjunctions and transitional words,
            and strive to explain in flowing prose while suggesting relevance and
            importance.


            4. Confirm that the tone and content of the text are consistent and appropriate
            for the target audience and purpose. Maintain a balance between readability
            and comprehensibility while preserving professional information.


            5. Confirm that proper paragraph writing conventions are followed and
            provide specific improvement suggestions as needed. Confirm that each
            paragraph deals with one main topic and is logically connected.


            6. After proofreading, conduct a brief self-evaluation of your revisions
            and explain the key points of revision and areas that were improved.


            7. Finally, output a fully edited version incorporating all suggestions
            as a Slack code block enclosed by three backticks. Please keep feedback
            outside the code block.'
        selected: false
        title: LLM
        type: llm
        vision:
          enabled: false
      height: 86
      id: llm
      position:
        x: 380
        y: 282
      positionAbsolute:
        x: 380
        y: 282
      selected: true
      sourcePosition: right
      targetPosition: left
      type: custom
      width: 241
    - data:
        answer: '{{#llm.text#}}'
        selected: false
        title: Answer
        type: answer
        variables: []
      height: 100
      id: answer
      position:
        x: 680
        y: 282
      positionAbsolute:
        x: 680
        y: 282
      selected: false
      sourcePosition: right
      targetPosition: left
      type: custom
      width: 241
    viewport:
      x: 177.5
      y: 51.5
      zoom: 1
  rag_pipeline_variables: []
