# Supplementary material for: Developing a Large Language Model–Based Feedback System for Case Report Writing in Rehabilitation Education: Tutorial
Source: JMIR Med Educ. 2026 Jun 15;12:e76924. doi: 10.2196/76924 (PMC13315997; doi:10.2196/76924)
Supplement: Multimedia Appendix 4 [file mededu_v12i1e76924_app4.txt]

// ※ Please enable Chrome V8 runtime in project settings

//----------
// 1. Constants & Configuration
//----------
const DIFY_API_ENDPOINT = 'https://api.dify.ai/v1/chat-messages';
const SLACK_API_BASE    = 'https://slack.com/api';
const PROPS             = PropertiesService.getScriptProperties();
const SPREADSHEET_ID    = PROPS.getProperty('spread');
const ADMIN_USER_ID     = ''; // Slack user ID of the administrator

//----------
// 2. Event Reception (POST from Slack)
//----------
function doPost(e) {
  try {
    const data = JSON.parse(e.postData.contents);

    if (data.type === 'url_verification') {
      return ContentService.createTextOutput(data.challenge);
    }

    if (data.event && data.event_id) {
      if (!shouldProcess(data.event_id, data.event_time)) {
        return ContentService.createTextOutput('duplicate/or expired');
      }
      enqueue(data);
      scheduleProcessor();
    }

    return ContentService.createTextOutput('ok');
  } catch (err) {
    console.error('doPost error:', err);
    return ContentService.createTextOutput('error');
  }
}

//----------
// 3. Event Processing Queue
//----------
function enqueue(eventData) {
  const raw   = PROPS.getProperty('EVENT_QUEUE') || '[]';
  const queue = JSON.parse(raw);
  queue.push(eventData);
  PROPS.setProperty('EVENT_QUEUE', JSON.stringify(queue));
}

function scheduleProcessor() {
  const cache = CacheService.getScriptCache();
  if (cache.get('processor_running')) return;

  ScriptApp.newTrigger('processEventQueue').timeBased().after(1000).create();
  cache.put('processor_running', '1', 60);
}

//----------
// 4. Event Processing
//----------
function processEventQueue() {
  const lock = LockService.getScriptLock();
  if (!lock.tryLock(5000)) return;

  const cache = CacheService.getScriptCache();
  try {
    const rawQueue  = PROPS.getProperty('EVENT_QUEUE') || '[]';
    const queue     = JSON.parse(rawQueue);
    const remaining = [];

    while (queue.length) {
      const item = queue.shift();
      try {
        handleEvent(item.event);
      } catch (err) {
        console.error('Error in handleEvent:', err);
        remaining.push(item);
      }
    }

    PROPS.setProperty('EVENT_QUEUE', JSON.stringify(remaining));
  } finally {
    lock.releaseLock();
    cache.remove('processor_running');
  }

  const queueLeft = JSON.parse(PROPS.getProperty('EVENT_QUEUE') || '[]');
  if (queueLeft.length > 0) scheduleProcessor();

  // Delete unnecessary triggers
  ScriptApp.getProjectTriggers()
    .filter(t => t.getHandlerFunction() === 'processEventQueue')
    .forEach(t => ScriptApp.deleteTrigger(t));
}

//----------
// 5. Event Routing
//----------
function handleEvent(event) {
  if (event.bot_id || event.subtype === 'bot_message') return;

  switch (event.type) {
    case 'app_mention':
      handleMention(event);
      break;
    case 'message':
      if (event.channel_type === 'im') handleDirectMessage(event);
      break;
    default:
      console.log('Unhandled event type:', event.type);
  }
}

//----------
// 6. Slack Event Handlers
//----------
function handleMention(evt) {
  const ts   = evt.thread_ts || evt.ts;
  const text = evt.text.replace(/<@[A-Z0-9]+>/g, '').trim();
  processUserInteraction(evt, text, evt.channel, ts);
}

function handleDirectMessage(evt) {
  processUserInteraction(evt, evt.text, evt.channel, evt.thread_ts || evt.ts);
}

function processUserInteraction(evt, userText, channel, threadTs) {
  let row;
  try {
    row = logUserInput(evt);
    const reply = callDifyAPI(userText, evt.user);
    logBotResponse(row, reply);
    postMessage({ channel, text: reply, thread_ts: threadTs });
  } catch (err) {
    console.error('Interaction error:', err);
    const errMsg = 'We apologize for the inconvenience. An error occurred while processing your request. Please wait a moment and resend your message. If the issue persists, please contact the administrator.';
    if (row) logBotResponse(row, errMsg);
    postMessage({ channel, text: errMsg, thread_ts: threadTs });
    notifyAdmin(err.toString(), evt);
  }
}

//----------
// 7. Dify API Call (Extended Timeout)
//----------
function callDifyAPI(message, userId) {
  const key = PROPS.getProperty('DIFY_API_KEY');
  if (!key) throw new Error('Missing DIFY_API_KEY');

  const opts = {
    method: 'post',
    headers: {
      Authorization: `Bearer ${key}`,
      'Content-Type': 'application/json'
    },
    payload: JSON.stringify({
      inputs: {},
      query: message,
      user: userId,
      response_mode: 'blocking'
    }),
    muteHttpExceptions: true,
    // Extend timeout to 130 seconds (default is 30 seconds, max is 300 seconds)
    timeoutSeconds: 130
  };

  const res = UrlFetchApp.fetch(DIFY_API_ENDPOINT, opts);
  if (res.getResponseCode() === 200) {
    return JSON.parse(res.getContentText()).answer;
  }
  throw new Error('Dify API call failed');
}

//----------
// 8. Send Messages & Notifications to Slack
//----------
function postMessage(msg) {
  const token = PROPS.getProperty('SLACK_BOT_TOKEN');
  const options = {
    method: 'post',
    headers: {
      Authorization: `Bearer ${token}`,
      'Content-Type': 'application/json'
    },
    payload: JSON.stringify(msg),
    muteHttpExceptions: true
  };

  const res  = UrlFetchApp.fetch(`${SLACK_API_BASE}/chat.postMessage`, options);
  const data = JSON.parse(res.getContentText());
  if (!data.ok) throw new Error(`Slack API error: ${data.error}`);
}

function notifyAdmin(errorText, evt) {
  const adminMsg = {
    channel: ADMIN_USER_ID,
    text: '⚠️ Error Occurred\n' +
          `User: <@${evt.user}>\n` +
          `Channel: ${evt.channel}\n` +
          `Text: ${evt.text}\n` +
          `Details: ${errorText}`
  };
  try {
    postMessage(adminMsg);
  } catch (e) {
    console.error('Admin notify failed:', e);
  }
}

//----------
// 9. Logging
//----------
function logUserInput(evt) {
  const sheet = SpreadsheetApp.openById(SPREADSHEET_ID).getSheetByName('Sheet1');
  const row   = sheet.getLastRow() + 1;
  sheet.getRange(row, 1, 1, 4).setValues([
    [ new Date(), JSON.stringify(evt), evt.user, evt.text ]
  ]);
  return row;
}

function logBotResponse(row, text) {
  const sheet = SpreadsheetApp.openById(SPREADSHEET_ID).getSheetByName('Sheet1');
  sheet.getRange(row, 5).setValue(text);
}

//----------
// 10. Duplicate Event Prevention
//----------
function shouldProcess(eventId, eventTime) {
  const key   = `ev_${eventId}`;
  const cache = CacheService.getScriptCache();
  if (cache.get(key)) return false;

  cache.put(key, '1', 60 * 5);
  return true;
}
